# Supplementary material for: Notch1 Inhibits Rosiglitazone-Induced Adipogenic Differentiation in Primary Thymic Stromal Cells
Source: Front Pharmacol. 2018 Nov 12;9:1284. doi: 10.3389/fphar.2018.01284 (PMC6240707; doi:10.3389/fphar.2018.01284)
Supplement: TABLE S1 — The complete list of differentially expressed genes. [file Table_1.XLSX]

## Sheet: mRNA_Rosi_vs_DMSO.DE_ALL.annota
transcript_id	gene_id	gene_name	feature_id	Rosi_FPKM	DMSO_FPKM	log2(foldchange)	pvalue	qvalue	Gene_description	GO_id	GO_description	KO_id	KO_pathway
ENSMUST00000000254	ENSMUSG00000000248	Clec2g	transcript	0.0412053	0	Inf	0.0400202	1	C-type lectin-like||C-type lectin fold||C-type lectin	GO:0005515,GO:0005488,GO:0044464,GO:0005623,GO:0009987,GO:0048519,GO:0050793,GO:0050794,GO:0044767,GO:0048523,GO:0048869,GO:0065007,GO:0050789,GO:0048513,GO:0045595,GO:0048856,GO:0048731,GO:0030154,GO:0032502,GO:0007275,GO:2000026,GO:0051239,GO:0051093,GO:0044699,GO:0045596,GO:0044763,GO:0002376,GO:0030099,GO:0030097,GO:0048534,GO:1902106,GO:0002520,GO:1902105,GO:0002521,GO:0045637,GO:0044707,GO:…	protein binding,binding,cell part,cell,cellular process,negative regulation of biological process,regulation of developmental process,regulation of cellular process,single-organism developmental process,negative regulation of cellular process,cellular developmental process,biological regulation,regulation of biological process,organ development,regulation of cell differentiation,anatomical struct…	--	--
ENSMUST00000000450	ENSMUSG00000000440	Pparg	transcript	0.267136	0.0163463	4.03054	0.0200688	0.968693	Peroxisome proliferator-activated receptor, gamma||Peroxisome proliferator-activated receptor gamma, N-terminal||Zinc finger, NHR/GATA-type||Nuclear hormone receptor, ligand-binding domain||Nuclear hormone receptor||Peroxisome proliferator-activated receptor||Zinc finger, nuclear hormone receptor-type	GO:0005622,GO:0044424,GO:0005737,GO:0043229,GO:0044444,GO:0044237,GO:0043226,GO:0043231,GO:0043227,GO:0008152,GO:0071704,GO:0044238,GO:1901360,GO:0031323,GO:0006725,GO:0034641,GO:0046483,GO:0080090,GO:0006807,GO:0006139,GO:0019222,GO:0005515,GO:0005488,GO:0044464,GO:0009058,GO:0019219,GO:0005623,GO:0005829,GO:0051171,GO:1901576,GO:0044249,GO:0044260,GO:0005634,GO:0016043,GO:0060255,GO:0071840,GO:…	intracellular,intracellular part,cytoplasm,intracellular organelle,cytoplasmic part,cellular metabolic process,organelle,intracellular membrane-bounded organelle,membrane-bounded organelle,metabolic process,organic substance metabolic process,primary metabolic process,organic cyclic compound metabolic process,regulation of cellular metabolic process,cellular aromatic compound metabolic process,ce…	mmu04380,mmu04152,mmu03320,mmu05202,mmu05216,mmu05016,mmu05200	Osteoclast differentiation,AMPK signaling pathway,PPAR signaling pathway,Transcriptional misregulation in cancer,Thyroid cancer,Huntington's disease,Pathways in cancer
ENSMUST00000001256	ENSMUSG00000001227	Sema6b	transcript	0.12366	0	Inf	0.00548512	0.452974	Semaphorin||Sema domain||WD40/YVTN repeat-like-containing domain	GO:0005515,GO:0005488,GO:0044464,GO:0005623,GO:0009987,GO:0048869,GO:0048856,GO:0048731,GO:0030154,GO:0032502,GO:0007275,GO:0044699,GO:0044763,GO:0007399,GO:0030215,GO:0044707,GO:0008150,GO:0005102,GO:0003674,GO:0005575,GO:0032501,GO:0016020,GO:0071944,GO:0005886,GO:0044425,GO:0016021,GO:0031224	protein binding,binding,cell part,cell,cellular process,cellular developmental process,anatomical structure development,system development,cell differentiation,developmental process,multicellular organismal development,single-organism process,single-organism cellular process,nervous system development,semaphorin receptor binding,single-multicellular organism process,biological_process,receptor bi…	mmu04360	Axon guidance
ENSMUST00000001258	ENSMUSG00000001228	Uhrf1	transcript	2.6479	0.0310807	6.41268	2.42405e-05	0.0141913	Zinc finger, FYVE/PHD-type||UHRF1, tandem tudor domain||Ubiquitin-related domain||Zinc finger, RING-type, conserved site||Ubiquitin||Zinc finger, RING/FYVE/PHD-type||Zinc finger, PHD-type||Zinc finger, RING-type||Ribosomal protein L2 domain 2||Ubiquitin domain||Zinc finger, PHD-finger||SRA-YDG||PUA-like domain	GO:0005622,GO:0044424,GO:0043229,GO:0044237,GO:0043226,GO:0043231,GO:0043227,GO:0008152,GO:0071704,GO:0044422,GO:0044446,GO:0044238,GO:1901360,GO:0031323,GO:0006725,GO:0034641,GO:0046483,GO:0080090,GO:0006807,GO:0006139,GO:0019222,GO:0005515,GO:0005488,GO:0044464,GO:0009058,GO:0019219,GO:0005623,GO:0051171,GO:1901576,GO:0044249,GO:0043228,GO:0043232,GO:0044260,GO:0005634,GO:0044428,GO:0016043,GO:…	intracellular,intracellular part,intracellular organelle,cellular metabolic process,organelle,intracellular membrane-bounded organelle,membrane-bounded organelle,metabolic process,organic substance metabolic process,organelle part,intracellular organelle part,primary metabolic process,organic cyclic compound metabolic process,regulation of cellular metabolic process,cellular aromatic compound met…	--	--
ENSMUST00000002100	ENSMUSG00000002032	Tmem25	transcript	0	0.0363577	#NAME?	0.0432615	1	-||CD80-like, immunoglobulin C2-set||Immunoglobulin-like domain||Immunoglobulin-like fold	GO:0044464,GO:0005623,GO:0008150,GO:0003674,GO:0005575,GO:0005576,GO:0016020,GO:0071944,GO:0005886,GO:0044425,GO:0016021,GO:0031224	cell part,cell,biological_process,molecular_function,cellular_component,extracellular region,membrane,cell periphery,plasma membrane,membrane part,integral to membrane,intrinsic to membrane	--	--
ENSMUST00000002360	ENSMUSG00000002289	Angptl4	transcript	34.8512	4.94066	2.81843	1.14604e-06	0.00114855	Fibrinogen, alpha/beta/gamma chain, C-terminal globular, subdomain 2||Fibrinogen, alpha/beta/gamma chain, C-terminal globular, subdomain 1||Angiopoietin-related protein 4||Fibrinogen, alpha/beta/gamma chain, C-terminal globular domain||Fibrinogen, conserved site	GO:0008152,GO:0071704,GO:0044238,GO:0080090,GO:0019222,GO:0005515,GO:0005488,GO:0016043,GO:0071840,GO:0009987,GO:0033554,GO:0022607,GO:0048518,GO:0048519,GO:0065008,GO:0044085,GO:0050794,GO:0006950,GO:0044767,GO:0048523,GO:0065007,GO:0043933,GO:0050789,GO:0071822,GO:0048856,GO:0051259,GO:0048731,GO:0032502,GO:0042592,GO:0009893,GO:0044710,GO:0007275,GO:0050790,GO:0009653,GO:0051336,GO:0042802,GO:…	metabolic process,organic substance metabolic process,primary metabolic process,regulation of primary metabolic process,regulation of metabolic process,protein binding,binding,cellular component organization,cellular component organization or biogenesis,cellular process,cellular response to stress,cellular component assembly,positive regulation of biological process,negative regulation of biologi…	mmu03320	PPAR signaling pathway
ENSMUST00000002603	ENSMUSG00000022568	Scrib	transcript	0.166243	0	Inf	0.00133503	0.194431	Leucine-rich repeat domain, L domain-like||Leucine-rich repeat, typical subtype||Leucine-rich repeat||-||PDZ domain	GO:0005622,GO:0044424,GO:0005737,GO:0043229,GO:0044444,GO:0044237,GO:0043226,GO:0043231,GO:0043227,GO:0008152,GO:0071704,GO:0044422,GO:0044446,GO:0044238,GO:1901360,GO:0031323,GO:0006725,GO:0034641,GO:0046483,GO:0006807,GO:0006139,GO:0019222,GO:0005515,GO:0005488,GO:0044464,GO:0005623,GO:0005829,GO:0043228,GO:0043232,GO:0044260,GO:0005634,GO:0044428,GO:0016043,GO:0060255,GO:0071840,GO:0031981,GO:…	intracellular,intracellular part,cytoplasm,intracellular organelle,cytoplasmic part,cellular metabolic process,organelle,intracellular membrane-bounded organelle,membrane-bounded organelle,metabolic process,organic substance metabolic process,organelle part,intracellular organelle part,primary metabolic process,organic cyclic compound metabolic process,regulation of cellular metabolic process,cel…	mmu05203,mmu04390	Viral carcinogenesis,Hippo signaling pathway
ENSMUST00000002908	ENSMUSG00000002831	Plin4	transcript	4.65424	0.957885	2.28062	0.00037398	0.0882298	Perilipin	GO:0005622,GO:0044424,GO:0005737,GO:0043229,GO:0044444,GO:0043226,GO:0043231,GO:0043227,GO:0044464,GO:0005623,GO:0005829,GO:0005811,GO:0005575,GO:0016020,GO:0071944,GO:0005886	intracellular,intracellular part,cytoplasm,intracellular organelle,cytoplasmic part,organelle,intracellular membrane-bounded organelle,membrane-bounded organelle,cell part,cell,cytosol,lipid particle,cellular_component,membrane,cell periphery,plasma membrane	--	--
ENSMUST00000003156	ENSMUSG00000003072	Atp5d	transcript	3.25433	14.958	-2.20049	0.00886769	0.590587	ATPase, F1 complex, delta/epsilon subunit, N-terminal||ATP synthase delta/epsilon subunit, C-terminal domain||ATPase F1 complex, delta/epsilon subunit	GO:0005622,GO:0044424,GO:0005737,GO:0043229,GO:0044444,GO:0044237,GO:0043226,GO:0043231,GO:0043227,GO:0008152,GO:0071704,GO:0044422,GO:0044446,GO:0044238,GO:1901360,GO:0006725,GO:0034641,GO:0046483,GO:0006807,GO:0006139,GO:0044464,GO:0009058,GO:0005623,GO:1901576,GO:0044249,GO:0044271,GO:1901362,GO:0018130,GO:0019438,GO:0034654,GO:0009987,GO:0006796,GO:0006793,GO:0019637,GO:0046128,GO:0009119,GO:…	intracellular,intracellular part,cytoplasm,intracellular organelle,cytoplasmic part,cellular metabolic process,organelle,intracellular membrane-bounded organelle,membrane-bounded organelle,metabolic process,organic substance metabolic process,organelle part,intracellular organelle part,primary metabolic process,organic cyclic compound metabolic process,cellular aromatic compound metabolic process…	mmu05016,mmu01100,mmu05010,mmu00190,mmu05012	Huntington's disease,Metabolic pathways,Alzheimer's disease,Oxidative phosphorylation,Parkinson's disease
ENSMUST00000003404	ENSMUSG00000003316	Glg1	transcript	0	0.162886	#NAME?	0.0109164	0.660673	Cysteine-rich Golgi apparatus protein 1 repeat, eukaryote||Cysteine-rich Golgi apparatus protein 1 repeat	GO:0005622,GO:0044424,GO:0005737,GO:0043229,GO:0044444,GO:0043226,GO:0043231,GO:0043227,GO:0008152,GO:0071704,GO:0044422,GO:0044446,GO:0044238,GO:0080090,GO:0019222,GO:0005515,GO:0005488,GO:0044464,GO:0005623,GO:0060255,GO:0043170,GO:0009987,GO:0010467,GO:0010468,GO:0048519,GO:0050793,GO:0050794,GO:0044767,GO:0048523,GO:0048869,GO:0065007,GO:0050789,GO:0048513,GO:0045595,GO:0009892,GO:0048856,GO:…	intracellular,intracellular part,cytoplasm,intracellular organelle,cytoplasmic part,organelle,intracellular membrane-bounded organelle,membrane-bounded organelle,metabolic process,organic substance metabolic process,organelle part,intracellular organelle part,primary metabolic process,regulation of primary metabolic process,regulation of metabolic process,protein binding,binding,cell part,cell,re…	mmu04514	Cell adhesion molecules (CAMs)
ENSMUST00000003876	ENSMUSG00000003778	Brd8	transcript	3.19732	0.0846287	5.23957	3.24286e-05	0.0175915	Bromodomain	GO:0005622,GO:0044424,GO:0005737,GO:0043229,GO:0044444,GO:0044237,GO:0043226,GO:0043231,GO:0043227,GO:0008152,GO:0071704,GO:0044422,GO:0044446,GO:0044238,GO:1901360,GO:0031323,GO:0006725,GO:0034641,GO:0046483,GO:0080090,GO:0006807,GO:0006139,GO:0019222,GO:0044464,GO:0009058,GO:0019219,GO:0005623,GO:0051171,GO:1901576,GO:0044249,GO:0043228,GO:0043232,GO:0044260,GO:0005634,GO:0044428,GO:0016043,GO:…	intracellular,intracellular part,cytoplasm,intracellular organelle,cytoplasmic part,cellular metabolic process,organelle,intracellular membrane-bounded organelle,membrane-bounded organelle,metabolic process,organic substance metabolic process,organelle part,intracellular organelle part,primary metabolic process,organic cyclic compound metabolic process,regulation of cellular metabolic process,cel…	--	--
ENSMUST00000003961	ENSMUSG00000003863	Ppfia3	transcript	0.229906	0.0186123	3.62671	0.0181876	0.912141	Liprin-alpha-3||Sterile alpha motif/pointed domain||LAR-interacting protein, Liprin||Sterile alpha motif domain	GO:0005622,GO:0044424,GO:0005737,GO:0043229,GO:0044444,GO:0043226,GO:0043231,GO:0043227,GO:0044464,GO:0005623,GO:0009987,GO:0065008,GO:0050794,GO:0065007,GO:0050789,GO:0045202,GO:0051239,GO:0010646,GO:0051641,GO:0023051,GO:0044699,GO:0044456,GO:0051649,GO:0051179,GO:0044763,GO:0097458,GO:0031982,GO:0051234,GO:0031988,GO:0048167,GO:0006810,GO:0031410,GO:0032940,GO:0044057,GO:0048168,GO:0046903,GO:…	intracellular,intracellular part,cytoplasm,intracellular organelle,cytoplasmic part,organelle,intracellular membrane-bounded organelle,membrane-bounded organelle,cell part,cell,cellular process,regulation of biological quality,regulation of cellular process,biological regulation,regulation of biological process,synapse,regulation of multicellular organismal process,regulation of cell communicatio…	--	--
ENSMUST00000004745	ENSMUSG00000004626	Stxbp2	transcript	0.000274667	1.11235	-11.9836	0.000360131	0.0861799	-||Sec1-like protein||Sec1-like, domain 2	GO:0005622,GO:0044424,GO:0005737,GO:0043229,GO:0044444,GO:0043226,GO:0043231,GO:0043227,GO:0044422,GO:0044446,GO:0005515,GO:0005488,GO:0044464,GO:0005623,GO:0005829,GO:0009987,GO:0008104,GO:0043234,GO:0032991,GO:0015031,GO:0045184,GO:0033036,GO:0051641,GO:0050896,GO:0044699,GO:0051649,GO:0051179,GO:0044763,GO:0031982,GO:0043299,GO:0012505,GO:0002376,GO:0071702,GO:0045055,GO:0051234,GO:0031988,GO:…	intracellular,intracellular part,cytoplasm,intracellular organelle,cytoplasmic part,organelle,intracellular membrane-bounded organelle,membrane-bounded organelle,organelle part,intracellular organelle part,protein binding,binding,cell part,cell,cytosol,cellular process,protein localization,protein complex,macromolecular complex,protein transport,establishment of protein localization,macromolecule…	--	--
ENSMUST00000004761	ENSMUSG00000058440	Nrf1	transcript	0	0.170016	#NAME?	0.00647444	0.498539	Beta-grasp domain||Nuclear respiratory factor-1, activation binding domain||Domain of unknown function DUF933||Nuclear respiratory factor 1, NLS/DNA-binding, dimerisation domain||-||TGS-like	GO:0005622,GO:0044424,GO:0005737,GO:0043229,GO:0044444,GO:0044237,GO:0043226,GO:0043231,GO:0043227,GO:0008152,GO:0071704,GO:0044422,GO:0044446,GO:0044238,GO:1901360,GO:0031323,GO:0006725,GO:0034641,GO:0046483,GO:0080090,GO:0006807,GO:0006139,GO:0019222,GO:0005515,GO:0005488,GO:0044464,GO:0009058,GO:0019219,GO:0005623,GO:0005829,GO:0051171,GO:1901576,GO:0044249,GO:0044260,GO:0005634,GO:0044428,GO:…	intracellular,intracellular part,cytoplasm,intracellular organelle,cytoplasmic part,cellular metabolic process,organelle,intracellular membrane-bounded organelle,membrane-bounded organelle,metabolic process,organic substance metabolic process,organelle part,intracellular organelle part,primary metabolic process,organic cyclic compound metabolic process,regulation of cellular metabolic process,cel…	mmu05016	Huntington's disease
ENSMUST00000004827	ENSMUSG00000004707	Ly9	transcript	0.0944813	0	Inf	0.0499205	1	Immunoglobulin-like fold||Immunoglobulin-like domain||-||Immunoglobulin subtype	GO:0044464,GO:0005623,GO:0009987,GO:0048518,GO:0006950,GO:0044767,GO:0048869,GO:0065007,GO:0050789,GO:0048513,GO:0048856,GO:0048731,GO:0030154,GO:0032502,GO:0007275,GO:0051239,GO:0050896,GO:0044699,GO:0044763,GO:0002376,GO:0006952,GO:0030097,GO:0048534,GO:0001816,GO:0002520,GO:0002521,GO:0006955,GO:0002366,GO:0002252,GO:0002263,GO:0045321,GO:0045087,GO:0001775,GO:0044707,GO:0008150,GO:0030098,GO:…	cell part,cell,cellular process,positive regulation of biological process,response to stress,single-organism developmental process,cellular developmental process,biological regulation,regulation of biological process,organ development,anatomical structure development,system development,cell differentiation,developmental process,multicellular organismal development,regulation of multicellular orga…	--	--
ENSMUST00000004994	ENSMUSG00000004872	Pax3	transcript	0.168883	0	Inf	3.81985e-05	0.0196404	Paired domain||Homeodomain-like||Homeobox domain||Homeobox, conserved site||Winged helix-turn-helix DNA-binding domain||Paired box protein Pax3||Paired box protein 7, C-terminal	GO:0005622,GO:0044424,GO:0043229,GO:0044237,GO:0043226,GO:0043231,GO:0043227,GO:0008152,GO:0071704,GO:0044422,GO:0044446,GO:0044238,GO:1901360,GO:0031323,GO:0006725,GO:0034641,GO:0046483,GO:0080090,GO:0006807,GO:0006139,GO:0019222,GO:0005515,GO:0005488,GO:0044464,GO:0009058,GO:0019219,GO:0005623,GO:0051171,GO:1901576,GO:0044249,GO:0044260,GO:0005634,GO:0044428,GO:0016043,GO:0060255,GO:0071840,GO:…	intracellular,intracellular part,intracellular organelle,cellular metabolic process,organelle,intracellular membrane-bounded organelle,membrane-bounded organelle,metabolic process,organic substance metabolic process,organelle part,intracellular organelle part,primary metabolic process,organic cyclic compound metabolic process,regulation of cellular metabolic process,cellular aromatic compound met…	mmu05202	Transcriptional misregulation in cancer
ENSMUST00000005072	ENSMUSG00000004947	Dtx2	transcript	0	0.533806	#NAME?	0.00316658	0.320063	Zinc finger, C3HC4 RING-type||Zinc finger, RING-type||-||Zinc finger, RING/FYVE/PHD-type||WWE domain, subgroup||WWE domain	GO:0005622,GO:0044424,GO:0005737,GO:0043229,GO:0044237,GO:0043226,GO:0043231,GO:0043227,GO:0008152,GO:0071704,GO:0044422,GO:0044446,GO:0044238,GO:0005515,GO:0005488,GO:0044464,GO:0005623,GO:0044260,GO:0005634,GO:0044428,GO:0031981,GO:0043170,GO:0070013,GO:0043233,GO:0005654,GO:0009987,GO:0031974,GO:0044267,GO:0043412,GO:0006464,GO:0036211,GO:0050794,GO:0008270,GO:0065007,GO:0050789,GO:0019538,GO:…	intracellular,intracellular part,cytoplasm,intracellular organelle,cellular metabolic process,organelle,intracellular membrane-bounded organelle,membrane-bounded organelle,metabolic process,organic substance metabolic process,organelle part,intracellular organelle part,primary metabolic process,protein binding,binding,cell part,cell,cellular macromolecule metabolic process,nucleus,nuclear part,nu…	mmu04330	Notch signaling pathway
ENSMUST00000005548	ENSMUSG00000005413	Hmox1	transcript	123.288	60.8047	1.01978	0.0362218	1	Haem oxygenase-like, multi-helical||Haem oxygenase conserved site||Haem oxygenase-like||Haem oxygenase	GO:0005622,GO:0044424,GO:0005737,GO:0043229,GO:0044444,GO:0044237,GO:0043226,GO:0043231,GO:0043227,GO:0008152,GO:0071704,GO:0044422,GO:0044446,GO:0044238,GO:1901360,GO:0031323,GO:0006725,GO:0034641,GO:0046483,GO:0080090,GO:0006807,GO:0006139,GO:0019222,GO:0005515,GO:0005488,GO:0044464,GO:0009058,GO:0019219,GO:0005623,GO:0005829,GO:0051171,GO:1901576,GO:0044249,GO:0043228,GO:0043232,GO:0044260,GO:…	intracellular,intracellular part,cytoplasm,intracellular organelle,cytoplasmic part,cellular metabolic process,organelle,intracellular membrane-bounded organelle,membrane-bounded organelle,metabolic process,organic substance metabolic process,organelle part,intracellular organelle part,primary metabolic process,organic cyclic compound metabolic process,regulation of cellular metabolic process,cel…	mmu04066,mmu04978,mmu00860	HIF-1 signaling pathway,Mineral absorption,Porphyrin and chlorophyll metabolism
ENSMUST00000006061	ENSMUSG00000005907	Pex1	transcript	0.041551	0	Inf	0.0132164	0.756952	Peroxisome biogenesis factor 1, N-terminal, psi beta-barrel fold||Aspartate decarboxylase-like domain||-||CDC48 domain 2-like||ATPase, AAA-type, core||P-loop containing nucleoside triphosphate hydrolase||Peroxisome biogenesis factor 1, N-terminal, alpha/beta||ATPase, AAA-type, conserved site||AAA+ ATPase domain||Peroxisome biogenesis factor 1	GO:0005622,GO:0044424,GO:0005737,GO:0043229,GO:0044444,GO:0043226,GO:0043231,GO:0043227,GO:0044422,GO:0044446,GO:0005515,GO:0005488,GO:0044464,GO:0005623,GO:0005829,GO:0016043,GO:0071840,GO:0006996,GO:1901363,GO:0009987,GO:0097159,GO:0008104,GO:0015031,GO:0045184,GO:0033036,GO:0006625,GO:0043574,GO:0072662,GO:0072663,GO:0051641,GO:0043167,GO:0044699,GO:0016558,GO:0051649,GO:0051179,GO:0044763,GO:…	intracellular,intracellular part,cytoplasm,intracellular organelle,cytoplasmic part,organelle,intracellular membrane-bounded organelle,membrane-bounded organelle,organelle part,intracellular organelle part,protein binding,binding,cell part,cell,cytosol,cellular component organization,cellular component organization or biogenesis,organelle organization,heterocyclic compound binding,cellular proces…	mmu04146	Peroxisome
ENSMUST00000006209	ENSMUSG00000006050	Sra1	transcript	2.35675	0.24949	3.23975	0.0357024	1	PH domain-like||WW domain||Steroid receptor RNA activator-protein/coat protein complex II, Sec31||-||PTB/PI domain	GO:0005622,GO:0044424,GO:0005737,GO:0043229,GO:0044444,GO:0044237,GO:0043226,GO:0043231,GO:0043227,GO:0008152,GO:0071704,GO:0044422,GO:0044446,GO:0044238,GO:1901360,GO:0031323,GO:0006725,GO:0034641,GO:0046483,GO:0080090,GO:0006807,GO:0006139,GO:0019222,GO:0005515,GO:0005488,GO:0044464,GO:0009058,GO:0019219,GO:0005623,GO:0005829,GO:0051171,GO:1901576,GO:0044249,GO:0043228,GO:0043232,GO:0044260,GO:…	intracellular,intracellular part,cytoplasm,intracellular organelle,cytoplasmic part,cellular metabolic process,organelle,intracellular membrane-bounded organelle,membrane-bounded organelle,metabolic process,organic substance metabolic process,organelle part,intracellular organelle part,primary metabolic process,organic cyclic compound metabolic process,regulation of cellular metabolic process,cel…	--	--
ENSMUST00000007216	ENSMUSG00000022841	Ap2m1	transcript	1.71616	0.065654	4.70815	0.000242217	0.0688387	AP complex, mu/sigma subunit||Clathrin adaptor, mu subunit||Longin-like domain||Mu homology domain||Clathrin adaptor, mu subunit, conserved site	GO:0005622,GO:0044424,GO:0005737,GO:0043229,GO:0044444,GO:0043226,GO:0043231,GO:0043227,GO:0044422,GO:0044446,GO:0005515,GO:0005488,GO:0044464,GO:0005623,GO:0016043,GO:0071840,GO:0006996,GO:0009987,GO:0044463,GO:0008104,GO:0043234,GO:0032991,GO:0015031,GO:0042995,GO:0045184,GO:0045202,GO:0033036,GO:0051641,GO:0044699,GO:0044456,GO:0043005,GO:0051649,GO:0051179,GO:0044763,GO:0097458,GO:0031982,GO:…	intracellular,intracellular part,cytoplasm,intracellular organelle,cytoplasmic part,organelle,intracellular membrane-bounded organelle,membrane-bounded organelle,organelle part,intracellular organelle part,protein binding,binding,cell part,cell,cellular component organization,cellular component organization or biogenesis,organelle organization,cellular process,cell projection part,protein localiz…	mmu04961,mmu04721,mmu05016,mmu04144	Endocrine and other factor-regulated calcium reabsorption,Synaptic vesicle cycle,Huntington's disease,Endocytosis
ENSMUST00000008024	ENSMUSG00000007880	Arid1a	transcript	0.639216	0.0123633	5.69216	0.00334122	0.327634	Armadillo-like helical||SWI/SNF-like complex subunit BAF250, C-terminal||SWI/SNF-like complex subunit BAF250a||Armadillo-type fold||SWI/SNF-like complex subunit BAF250/Osa||ARID DNA-binding domain	GO:0005622,GO:0044424,GO:0043229,GO:0044237,GO:0043226,GO:0043231,GO:0043227,GO:0008152,GO:0071704,GO:0044422,GO:0044446,GO:0044238,GO:1901360,GO:0031323,GO:0006725,GO:0034641,GO:0046483,GO:0080090,GO:0006807,GO:0006139,GO:0019222,GO:0005515,GO:0005488,GO:0044464,GO:0009058,GO:0019219,GO:0005623,GO:0051171,GO:1901576,GO:0044249,GO:0043228,GO:0043232,GO:0044260,GO:0005634,GO:0044428,GO:0016043,GO:…	intracellular,intracellular part,intracellular organelle,cellular metabolic process,organelle,intracellular membrane-bounded organelle,membrane-bounded organelle,metabolic process,organic substance metabolic process,organelle part,intracellular organelle part,primary metabolic process,organic cyclic compound metabolic process,regulation of cellular metabolic process,cellular aromatic compound met…	--	--
ENSMUST00000008297	ENSMUSG00000008153	Clstn3	transcript	0.0225823	0	Inf	0.0146838	0.802289	Cadherin-like||Concanavalin A-like lectin/glucanase domain||Calsyntenin||Cadherin	GO:0005622,GO:0044424,GO:0005737,GO:0043229,GO:0044444,GO:0043226,GO:0043231,GO:0043227,GO:0044422,GO:0044446,GO:0005515,GO:0005488,GO:0044464,GO:0005623,GO:0043228,GO:0043232,GO:0016043,GO:0071840,GO:0009987,GO:0044463,GO:0022607,GO:0005856,GO:0048522,GO:0048518,GO:0065008,GO:0050793,GO:0044085,GO:0014069,GO:0050794,GO:0043234,GO:0032991,GO:0044430,GO:0042995,GO:0065007,GO:0050789,GO:0051128,GO:…	intracellular,intracellular part,cytoplasm,intracellular organelle,cytoplasmic part,organelle,intracellular membrane-bounded organelle,membrane-bounded organelle,organelle part,intracellular organelle part,protein binding,binding,cell part,cell,non-membrane-bounded organelle,intracellular non-membrane-bounded organelle,cellular component organization,cellular component organization or biogenesis,…	--	--
ENSMUST00000009425	ENSMUSG00000009281	Rarres2	transcript	0.95654	0.0624007	3.93819	0.0243616	1	Retinoic acid receptor responder protein 2	GO:0044237,GO:0043226,GO:0043227,GO:0008152,GO:0071704,GO:0044238,GO:0031323,GO:0080090,GO:0019222,GO:0005515,GO:0005488,GO:0044260,GO:0060255,GO:0043170,GO:0009987,GO:0006796,GO:0006793,GO:0048522,GO:0009894,GO:0009056,GO:0048518,GO:0044267,GO:0043412,GO:0050793,GO:0006464,GO:0036211,GO:0050794,GO:0006950,GO:0044767,GO:1901575,GO:0048869,GO:0065007,GO:0050789,GO:0048513,GO:0019220,GO:0051094,GO:…	cellular metabolic process,organelle,membrane-bounded organelle,metabolic process,organic substance metabolic process,primary metabolic process,regulation of cellular metabolic process,regulation of primary metabolic process,regulation of metabolic process,protein binding,binding,cellular macromolecule metabolic process,regulation of macromolecule metabolic process,macromolecule metabolic process…	--	--
ENSMUST00000009772	ENSMUSG00000009628	Tex15	transcript	0.260473	0.041555	2.64804	0.00630747	0.489442	Protein of unknown function DUF3715||Testis-expressed sequence 15 protein||Testis expressed sequence 15 domain	GO:0005622,GO:0044424,GO:0005737,GO:0043229,GO:0044237,GO:0043226,GO:0043231,GO:0043227,GO:0008152,GO:0071704,GO:0044238,GO:1901360,GO:0031323,GO:0006725,GO:0034641,GO:0046483,GO:0080090,GO:0006807,GO:0006139,GO:0019222,GO:0044464,GO:0019219,GO:0005623,GO:0051171,GO:0044260,GO:0005634,GO:0016043,GO:0060255,GO:0071840,GO:0006996,GO:0043170,GO:0090304,GO:0009987,GO:0033554,GO:0022607,GO:0065008,GO:…	intracellular,intracellular part,cytoplasm,intracellular organelle,cellular metabolic process,organelle,intracellular membrane-bounded organelle,membrane-bounded organelle,metabolic process,organic substance metabolic process,primary metabolic process,organic cyclic compound metabolic process,regulation of cellular metabolic process,cellular aromatic compound metabolic process,cellular nitrogen c…	--	--
ENSMUST00000015256	ENSMUSG00000015112	Slc25a13	transcript	1.41081	0.00242633	9.18353	9.00822e-06	0.00619357	Mitochondrial carrier protein||Mitochondrial substrate/solute carrier||Calcium-binding mitochondrial carrier protein Aralar2||EF-hand domain pair||EF-hand domain||Mitochondrial carrier domain	GO:0005622,GO:0044424,GO:0005737,GO:0043229,GO:0044444,GO:0044237,GO:0043226,GO:0043231,GO:0043227,GO:0008152,GO:0071704,GO:0044422,GO:0044446,GO:0044238,GO:1901360,GO:0006725,GO:0034641,GO:0046483,GO:0006807,GO:0006139,GO:0005488,GO:0044464,GO:0009058,GO:0005623,GO:1901576,GO:0044249,GO:0044271,GO:1901362,GO:0018130,GO:0019438,GO:0034654,GO:0009987,GO:0006796,GO:0006793,GO:0019637,GO:0046128,GO:…	intracellular,intracellular part,cytoplasm,intracellular organelle,cytoplasmic part,cellular metabolic process,organelle,intracellular membrane-bounded organelle,membrane-bounded organelle,metabolic process,organic substance metabolic process,organelle part,intracellular organelle part,primary metabolic process,organic cyclic compound metabolic process,cellular aromatic compound metabolic process…	--	--
ENSMUST00000015271	ENSMUSG00000015127	Unkl	transcript	0.596908	0.088812	2.74868	0.0223328	1	Zinc finger, CCCH-type||-||Zinc finger, RING-type||Zinc finger, RING/FYVE/PHD-type	GO:0005622,GO:0044424,GO:0005737,GO:0043229,GO:0044444,GO:0044237,GO:0043226,GO:0043231,GO:0043227,GO:0008152,GO:0071704,GO:0044238,GO:0005488,GO:0044464,GO:0005623,GO:0005829,GO:0044260,GO:0005634,GO:0043170,GO:0009987,GO:0044267,GO:0043412,GO:0006464,GO:0036211,GO:0008270,GO:0019538,GO:0043167,GO:0016881,GO:0046914,GO:0070647,GO:0019787,GO:0016874,GO:0016879,GO:0032446,GO:0004842,GO:0016740,GO:…	intracellular,intracellular part,cytoplasm,intracellular organelle,cytoplasmic part,cellular metabolic process,organelle,intracellular membrane-bounded organelle,membrane-bounded organelle,metabolic process,organic substance metabolic process,primary metabolic process,binding,cell part,cell,cytosol,cellular macromolecule metabolic process,nucleus,macromolecule metabolic process,cellular process,c…	--	--
ENSMUST00000015361	ENSMUSG00000015217	Hmgb3	transcript	0.795079	0	Inf	0.000217476	0.0646189	High mobility group protein HMGB3||High mobility group box domain||HMG box A DNA-binding domain, conserved site	GO:0005622,GO:0044424,GO:0005737,GO:0043229,GO:0044237,GO:0043226,GO:0043231,GO:0043227,GO:0008152,GO:0071704,GO:0044238,GO:1901360,GO:0031323,GO:0006725,GO:0034641,GO:0046483,GO:0080090,GO:0006807,GO:0006139,GO:0019222,GO:0005488,GO:0044464,GO:0009058,GO:0019219,GO:0005623,GO:0051171,GO:1901576,GO:0044249,GO:0043228,GO:0043232,GO:0044260,GO:0005634,GO:0060255,GO:0044271,GO:0043170,GO:0003676,GO:…	intracellular,intracellular part,cytoplasm,intracellular organelle,cellular metabolic process,organelle,intracellular membrane-bounded organelle,membrane-bounded organelle,metabolic process,organic substance metabolic process,primary metabolic process,organic cyclic compound metabolic process,regulation of cellular metabolic process,cellular aromatic compound metabolic process,cellular nitrogen c…	--	--
ENSMUST00000015712	ENSMUSG00000015568	Lpl	transcript	54.492	18.4688	1.56096	0.00693019	0.51782	Lipase, LIPH-type||Lipase/vitellogenin||Triacylglycerol lipase family||Alpha/Beta hydrolase fold||PLAT/LH2 domain||Lipoprotein lipase	GO:0044237,GO:0043226,GO:0043227,GO:0008152,GO:0071704,GO:0044238,GO:0005515,GO:0005488,GO:0044464,GO:0009058,GO:0005623,GO:1901576,GO:0044249,GO:0016043,GO:0071840,GO:0009987,GO:0044248,GO:0048522,GO:0009056,GO:0048518,GO:0065008,GO:0050793,GO:0050794,GO:0006950,GO:0008104,GO:0032991,GO:1901575,GO:0048869,GO:0015031,GO:0065007,GO:0043933,GO:0050789,GO:0045184,GO:0051094,GO:0045595,GO:0030154,GO:…	cellular metabolic process,organelle,membrane-bounded organelle,metabolic process,organic substance metabolic process,primary metabolic process,protein binding,binding,cell part,biosynthetic process,cell,organic substance biosynthetic process,cellular biosynthetic process,cellular component organization,cellular component organization or biogenesis,cellular process,cellular catabolic process,posi…	mmu03320,mmu00561,mmu05010	PPAR signaling pathway,Glycerolipid metabolism,Alzheimer's disease
ENSMUST00000016094	ENSMUSG00000015950	Ncf1	transcript	0	0.04793	#NAME?	0.0448974	1	Neutrophil cytosol factor 1, C-terminal||SH3 domain||Phox homologous domain||NADPH oxidase subunit p47Phox, C-terminal||Neutrophil cytosol factor 1	GO:0005622,GO:0044424,GO:0005737,GO:0043229,GO:0044444,GO:0044237,GO:0043226,GO:0043231,GO:0043227,GO:0008152,GO:0071704,GO:0044422,GO:0044446,GO:0044238,GO:1901360,GO:0031323,GO:0006725,GO:0034641,GO:0046483,GO:0080090,GO:0006807,GO:0006139,GO:0019222,GO:0005515,GO:0005488,GO:0044464,GO:0009058,GO:0019219,GO:0005623,GO:0005829,GO:0051171,GO:1901576,GO:0044249,GO:0043228,GO:0043232,GO:0044260,GO:…	intracellular,intracellular part,cytoplasm,intracellular organelle,cytoplasmic part,cellular metabolic process,organelle,intracellular membrane-bounded organelle,membrane-bounded organelle,metabolic process,organic substance metabolic process,organelle part,intracellular organelle part,primary metabolic process,organic cyclic compound metabolic process,regulation of cellular metabolic process,cel…	mmu04380,mmu04666,mmu04062,mmu05140,mmu04670,mmu04145	Osteoclast differentiation,Fc gamma R-mediated phagocytosis,Chemokine signaling pathway,Leishmaniasis,Leukocyte transendothelial migration,Phagosome
ENSMUST00000016397	ENSMUSG00000016253	Nelfcd	transcript	0.0137823	0.747246	-5.76069	0.00561722	0.458758	TH1 protein	GO:0005622,GO:0044424,GO:0043229,GO:0044237,GO:0043226,GO:0043231,GO:0043227,GO:0008152,GO:0071704,GO:0044422,GO:0044446,GO:0044238,GO:1901360,GO:0031323,GO:0006725,GO:0034641,GO:0046483,GO:0080090,GO:0006807,GO:0006139,GO:0019222,GO:0005488,GO:0044464,GO:0009058,GO:0019219,GO:0005623,GO:0051171,GO:1901576,GO:0044249,GO:0044260,GO:0005634,GO:0044428,GO:0060255,GO:0044271,GO:0031981,GO:0043170,GO:…	intracellular,intracellular part,intracellular organelle,cellular metabolic process,organelle,intracellular membrane-bounded organelle,membrane-bounded organelle,metabolic process,organic substance metabolic process,organelle part,intracellular organelle part,primary metabolic process,organic cyclic compound metabolic process,regulation of cellular metabolic process,cellular aromatic compound met…	--	--
ENSMUST00000016406	ENSMUSG00000016262	Sertad4	transcript	0.0151657	0.30008	-4.30646	0.0139026	0.779982	SERTA domain||SERTA domain-containing protein 4	GO:0005622,GO:0044424,GO:0043229,GO:0043226,GO:0043231,GO:0043227,GO:0044464,GO:0005623,GO:0005634,GO:0008150,GO:0003674,GO:0005575	intracellular,intracellular part,intracellular organelle,organelle,intracellular membrane-bounded organelle,membrane-bounded organelle,cell part,cell,nucleus,biological_process,molecular_function,cellular_component	--	--
ENSMUST00000016569	ENSMUSG00000034021	Pds5b	transcript	9.58314	4.01682	1.25445	0.0244589	1	Armadillo-type fold||Armadillo-like helical	GO:0005622,GO:0044424,GO:0043229,GO:0044237,GO:0043226,GO:0043231,GO:0043227,GO:0008152,GO:0071704,GO:0044422,GO:0044446,GO:0044238,GO:1901360,GO:0006725,GO:0034641,GO:0046483,GO:0006807,GO:0006139,GO:0005488,GO:0044464,GO:0005623,GO:0043228,GO:0043232,GO:0044260,GO:0005634,GO:0044428,GO:0016043,GO:0071840,GO:0031981,GO:0006996,GO:0043170,GO:0003676,GO:0070013,GO:0043233,GO:1901363,GO:0005654,GO:…	intracellular,intracellular part,intracellular organelle,cellular metabolic process,organelle,intracellular membrane-bounded organelle,membrane-bounded organelle,metabolic process,organic substance metabolic process,organelle part,intracellular organelle part,primary metabolic process,organic cyclic compound metabolic process,cellular aromatic compound metabolic process,cellular nitrogen compound…	--	--
ENSMUST00000016768	ENSMUSG00000016624	Phf21b	transcript	0.0820037	0.00350833	4.54683	0.0376585	1	Zinc finger, FYVE/PHD-type||-||Zinc finger, PHD-finger||Zinc finger, PHD-type||Zinc finger, RING/FYVE/PHD-type	GO:0005622,GO:0044424,GO:0043229,GO:0044237,GO:0043226,GO:0043231,GO:0043227,GO:0008152,GO:0071704,GO:0044238,GO:1901360,GO:0031323,GO:0006725,GO:0034641,GO:0046483,GO:0080090,GO:0006807,GO:0006139,GO:0019222,GO:0005515,GO:0005488,GO:0044464,GO:0009058,GO:0019219,GO:0005623,GO:0051171,GO:1901576,GO:0044249,GO:0044260,GO:0005634,GO:0060255,GO:0044271,GO:0043170,GO:0003676,GO:0031326,GO:0009889,GO:…	intracellular,intracellular part,intracellular organelle,cellular metabolic process,organelle,intracellular membrane-bounded organelle,membrane-bounded organelle,metabolic process,organic substance metabolic process,primary metabolic process,organic cyclic compound metabolic process,regulation of cellular metabolic process,cellular aromatic compound metabolic process,cellular nitrogen compound me…	--	--
ENSMUST00000017751	ENSMUSG00000017607	Tns4	transcript	0.040925	0	Inf	0.0123322	0.720617	SH2 domain||PH domain-like||Tensin/EPS8 phosphotyrosine-binding domain||PTB/PI domain	GO:0005622,GO:0044424,GO:0005737,GO:0043229,GO:0043226,GO:0005515,GO:0005488,GO:0044464,GO:0005623,GO:0043228,GO:0043232,GO:0009987,GO:0005856,GO:0008104,GO:0008092,GO:0033036,GO:0003779,GO:0044699,GO:0030055,GO:0051179,GO:0044763,GO:0005925,GO:0005924,GO:0030054,GO:0005912,GO:0070161,GO:0008219,GO:0016265,GO:0006915,GO:0012501,GO:0008150,GO:0003674,GO:0005575	intracellular,intracellular part,cytoplasm,intracellular organelle,organelle,protein binding,binding,cell part,cell,non-membrane-bounded organelle,intracellular non-membrane-bounded organelle,cellular process,cytoskeleton,protein localization,cytoskeletal protein binding,macromolecule localization,actin binding,single-organism process,cell-substrate junction,localization,single-organism cellular …	--	--
ENSMUST00000018798	ENSMUSG00000018654	Ikzf1	transcript	0.106729	0	Inf	0.0158959	0.843001	Zinc finger, C2H2-like||Zinc finger C2H2-type/integrase DNA-binding domain||-||Zinc finger, C2H2	GO:0005622,GO:0044424,GO:0043229,GO:0044237,GO:0043226,GO:0043231,GO:0043227,GO:0008152,GO:0071704,GO:0044422,GO:0044446,GO:0044238,GO:1901360,GO:0031323,GO:0006725,GO:0034641,GO:0046483,GO:0080090,GO:0006807,GO:0006139,GO:0019222,GO:0005515,GO:0005488,GO:0044464,GO:0009058,GO:0019219,GO:0005623,GO:0051171,GO:1901576,GO:0044249,GO:0043228,GO:0043232,GO:0044260,GO:0005634,GO:0044428,GO:0016043,GO:…	intracellular,intracellular part,intracellular organelle,cellular metabolic process,organelle,intracellular membrane-bounded organelle,membrane-bounded organelle,metabolic process,organic substance metabolic process,organelle part,intracellular organelle part,primary metabolic process,organic cyclic compound metabolic process,regulation of cellular metabolic process,cellular aromatic compound met…	--	--
ENSMUST00000018887	ENSMUSG00000020900	Myh10	transcript	0.0180193	4.32543	-7.90716	7.00607e-05	0.0290277	Myosin tail||Myosin, N-terminal, SH3-like||Myosin head, motor domain||P-loop containing nucleoside triphosphate hydrolase||Myosin-like IQ motif-containing domain||Myosin S1 fragment, N-terminal||IQ motif, EF-hand binding site	GO:0005622,GO:0044424,GO:0005737,GO:0043229,GO:0044444,GO:0043226,GO:0043231,GO:0043227,GO:0044422,GO:0044446,GO:0005515,GO:0005488,GO:0044464,GO:0005623,GO:0005829,GO:0043228,GO:0043232,GO:0005634,GO:0016043,GO:0071840,GO:0006996,GO:0031252,GO:1901363,GO:0009987,GO:0097159,GO:0044463,GO:0022607,GO:0005856,GO:0065008,GO:0050793,GO:0044085,GO:0050794,GO:0006950,GO:0044767,GO:0043234,GO:0032991,GO:…	intracellular,intracellular part,cytoplasm,intracellular organelle,cytoplasmic part,organelle,intracellular membrane-bounded organelle,membrane-bounded organelle,organelle part,intracellular organelle part,protein binding,binding,cell part,cell,cytosol,non-membrane-bounded organelle,intracellular non-membrane-bounded organelle,nucleus,cellular component organization,cellular component organizatio…	mmu04810,mmu04530	Regulation of actin cytoskeleton,Tight junction
ENSMUST00000019101	ENSMUSG00000000037	Scml2	transcript	0.0342237	0	Inf	0.0195655	0.956483	Polycomb group protein, RNA binding region||Mbt repeat||SLED domain||Sterile alpha motif/pointed domain	GO:0005622,GO:0044424,GO:0043229,GO:0044237,GO:0043226,GO:0043231,GO:0043227,GO:0008152,GO:0071704,GO:0044422,GO:0044446,GO:0044238,GO:1901360,GO:0031323,GO:0006725,GO:0034641,GO:0046483,GO:0080090,GO:0006807,GO:0006139,GO:0019222,GO:0005515,GO:0005488,GO:0044464,GO:0009058,GO:0019219,GO:0005623,GO:0051171,GO:1901576,GO:0044249,GO:0043228,GO:0043232,GO:0044260,GO:0005634,GO:0044428,GO:0016043,GO:…	intracellular,intracellular part,intracellular organelle,cellular metabolic process,organelle,intracellular membrane-bounded organelle,membrane-bounded organelle,metabolic process,organic substance metabolic process,organelle part,intracellular organelle part,primary metabolic process,organic cyclic compound metabolic process,regulation of cellular metabolic process,cellular aromatic compound met…	--	--
ENSMUST00000019266	ENSMUSG00000019122	Ccl9	transcript	4.50379	1.7042	1.40205	0.0439805	1	Chemokine interleukin-8-like domain||CC chemokine, conserved site	GO:0044237,GO:0008152,GO:0071704,GO:0044238,GO:1901360,GO:0031323,GO:0006725,GO:0034641,GO:0046483,GO:0080090,GO:0006807,GO:0006139,GO:0019222,GO:0005515,GO:0005488,GO:0019219,GO:0051171,GO:0009987,GO:0031329,GO:0006796,GO:0006793,GO:0019637,GO:0044248,GO:0048522,GO:0009894,GO:0009056,GO:0048518,GO:0048519,GO:0046128,GO:0009119,GO:0006753,GO:0042278,GO:0009117,GO:0050793,GO:0009150,GO:0009116,GO:…	cellular metabolic process,metabolic process,organic substance metabolic process,primary metabolic process,organic cyclic compound metabolic process,regulation of cellular metabolic process,cellular aromatic compound metabolic process,cellular nitrogen compound metabolic process,heterocycle metabolic process,regulation of primary metabolic process,nitrogen compound metabolic process,nucleobase-co…	mmu04062,mmu04060	Chemokine signaling pathway,Cytokine-cytokine receptor interaction
ENSMUST00000020197	ENSMUSG00000028886	Eya3	transcript	1.31673	0	Inf	0.000106985	0.0398977	Eyes absent homologue 3||HAD-like domain||EYA domain||Eyes absent family	GO:0005622,GO:0044424,GO:0005737,GO:0043229,GO:0044237,GO:0043226,GO:0043231,GO:0043227,GO:0008152,GO:0071704,GO:0044422,GO:0044446,GO:0044238,GO:1901360,GO:0031323,GO:0006725,GO:0034641,GO:0046483,GO:0080090,GO:0006807,GO:0006139,GO:0019222,GO:0005515,GO:0005488,GO:0044464,GO:0009058,GO:0019219,GO:0005623,GO:0051171,GO:1901576,GO:0044249,GO:0043228,GO:0043232,GO:0044260,GO:0005634,GO:0044428,GO:…	intracellular,intracellular part,cytoplasm,intracellular organelle,cellular metabolic process,organelle,intracellular membrane-bounded organelle,membrane-bounded organelle,metabolic process,organic substance metabolic process,organelle part,intracellular organelle part,primary metabolic process,organic cyclic compound metabolic process,regulation of cellular metabolic process,cellular aromatic co…	--	--
ENSMUST00000020209	ENSMUSG00000020022	Ndufa12	transcript	0.75268	5.04246	-2.74402	0.0109487	0.661445	-||NADH dehydrogenase [ubiquinone] 1 alpha subcomplex subunit 12	GO:0005622,GO:0044424,GO:0005737,GO:0043229,GO:0044444,GO:0044237,GO:0043226,GO:0043231,GO:0043227,GO:0008152,GO:0044422,GO:0044446,GO:0044464,GO:0005623,GO:0005829,GO:0009987,GO:0006796,GO:0006793,GO:0006950,GO:0043234,GO:0032991,GO:0044710,GO:0050896,GO:0003824,GO:0005739,GO:0016310,GO:0006979,GO:0031090,GO:0008150,GO:0003674,GO:0031967,GO:0031975,GO:0005575,GO:0009055,GO:0016655,GO:0022904,GO:…	intracellular,intracellular part,cytoplasm,intracellular organelle,cytoplasmic part,cellular metabolic process,organelle,intracellular membrane-bounded organelle,membrane-bounded organelle,metabolic process,organelle part,intracellular organelle part,cell part,cell,cytosol,cellular process,phosphate-containing compound metabolic process,phosphorus metabolic process,response to stress,protein comp…	mmu05016,mmu01100,mmu05010,mmu04932,mmu00190,mmu05012	Huntington's disease,Metabolic pathways,Alzheimer's disease,Non-alcoholic fatty liver disease (NAFLD),Oxidative phosphorylation,Parkinson's disease
ENSMUST00000020257	ENSMUSG00000020063	Sirt1	transcript	3.28526	0	Inf	7.81507e-07	0.000855736	Sirtuin family, catalytic core domain||Sirtuin family, catalytic core small domain||Sirtuin family||DHS-like NAD/FAD-binding domain	GO:0005622,GO:0044424,GO:0005737,GO:0043229,GO:0044444,GO:0044237,GO:0043226,GO:0043231,GO:0043227,GO:0008152,GO:0071704,GO:0044422,GO:0044446,GO:0044238,GO:1901360,GO:0031323,GO:0006725,GO:0034641,GO:0046483,GO:0080090,GO:0006807,GO:0006139,GO:0019222,GO:0005515,GO:0005488,GO:0044464,GO:0009058,GO:0019219,GO:0005623,GO:0005829,GO:0051171,GO:1901576,GO:0044249,GO:0043228,GO:0043232,GO:0044260,GO:…	intracellular,intracellular part,cytoplasm,intracellular organelle,cytoplasmic part,cellular metabolic process,organelle,intracellular membrane-bounded organelle,membrane-bounded organelle,metabolic process,organic substance metabolic process,organelle part,intracellular organelle part,primary metabolic process,organic cyclic compound metabolic process,regulation of cellular metabolic process,cel…	mmu04152,mmu04068,mmu05031,mmu05206	AMPK signaling pathway,FoxO signaling pathway,Amphetamine addiction,MicroRNAs in cancer
ENSMUST00000020321	ENSMUSG00000020120	Plek	transcript	0.0290263	1.67422	-5.84998	5.45794e-05	0.0249649	Pleckstrin homology domain||PH domain-like||Winged helix-turn-helix DNA-binding domain||DEP domain	GO:0005622,GO:0044424,GO:0005737,GO:0044237,GO:0008152,GO:0071704,GO:0044238,GO:0031323,GO:0080090,GO:0019222,GO:0005515,GO:0005488,GO:0044464,GO:0009058,GO:0005623,GO:1901576,GO:0044249,GO:0016043,GO:0071840,GO:0006996,GO:0031326,GO:0009889,GO:0031252,GO:0009987,GO:0006796,GO:0006793,GO:0019637,GO:0044463,GO:0022607,GO:0048522,GO:0048518,GO:0048519,GO:0065008,GO:0044085,GO:0050794,GO:0006950,GO:…	intracellular,intracellular part,cytoplasm,cellular metabolic process,metabolic process,organic substance metabolic process,primary metabolic process,regulation of cellular metabolic process,regulation of primary metabolic process,regulation of metabolic process,protein binding,binding,cell part,biosynthetic process,cell,organic substance biosynthetic process,cellular biosynthetic process,cellula…	--	--
ENSMUST00000020358	ENSMUSG00000020149	Rab1a	transcript	0.146339	27.2947	-7.54316	2.04106e-05	0.0120686	P-loop containing nucleoside triphosphate hydrolase||Small GTPase superfamily||Small GTP-binding protein domain	GO:0005622,GO:0044424,GO:0005737,GO:0043229,GO:0044444,GO:0044237,GO:0043226,GO:0043231,GO:0043227,GO:0008152,GO:0044422,GO:0044446,GO:0005515,GO:0005488,GO:0044464,GO:0005623,GO:0005829,GO:0016043,GO:0071840,GO:0006996,GO:1901363,GO:0009987,GO:0097159,GO:0033554,GO:0044248,GO:0022607,GO:0009056,GO:0065008,GO:0044085,GO:0006950,GO:0008104,GO:0044767,GO:0048869,GO:0015031,GO:0065007,GO:0043933,GO:…	intracellular,intracellular part,cytoplasm,intracellular organelle,cytoplasmic part,cellular metabolic process,organelle,intracellular membrane-bounded organelle,membrane-bounded organelle,metabolic process,organelle part,intracellular organelle part,protein binding,binding,cell part,cell,cytosol,cellular component organization,cellular component organization or biogenesis,organelle organization,…	mmu05134	Legionellosis
ENSMUST00000020499	ENSMUSG00000020261	Slc36a1	transcript	0.0963073	0	Inf	0.0499576	1	Amino acid transporter, transmembrane domain||-	GO:0005622,GO:0044424,GO:0005737,GO:0043229,GO:0044444,GO:0043226,GO:0043231,GO:0043227,GO:0044422,GO:0044446,GO:0044464,GO:0005623,GO:0009987,GO:0005783,GO:0044699,GO:0051179,GO:0044763,GO:0071702,GO:0051234,GO:0031090,GO:0006810,GO:0008150,GO:0044765,GO:0015807,GO:0015078,GO:0005773,GO:0015992,GO:0006818,GO:0003674,GO:0005280,GO:0005575,GO:0000323,GO:0005764,GO:0015672,GO:0015179,GO:0006812,GO:…	intracellular,intracellular part,cytoplasm,intracellular organelle,cytoplasmic part,organelle,intracellular membrane-bounded organelle,membrane-bounded organelle,organelle part,intracellular organelle part,cell part,cell,cellular process,endoplasmic reticulum,single-organism process,localization,single-organism cellular process,organic substance transport,establishment of localization,organelle m…	mmu04974	Protein digestion and absorption
ENSMUST00000020520	ENSMUSG00000020280	Pus10	transcript	0.222199	0	Inf	0.00287196	0.303243	Pseudouridine synthase, catalytic domain||-	GO:0044237,GO:0008152,GO:0071704,GO:0044238,GO:1901360,GO:0006725,GO:0034641,GO:0046483,GO:0006807,GO:0006139,GO:0005488,GO:0044260,GO:0043170,GO:0003676,GO:1901363,GO:0090304,GO:0009987,GO:0097159,GO:0010467,GO:0043412,GO:0016070,GO:0003723,GO:0003824,GO:0031119,GO:0009982,GO:0001522,GO:0008150,GO:0016866,GO:0003674,GO:0008033,GO:0005575,GO:0006396,GO:0034470,GO:0006399,GO:0034660,GO:0006400,GO:…	cellular metabolic process,metabolic process,organic substance metabolic process,primary metabolic process,organic cyclic compound metabolic process,cellular aromatic compound metabolic process,cellular nitrogen compound metabolic process,heterocycle metabolic process,nitrogen compound metabolic process,nucleobase-containing compound metabolic process,binding,cellular macromolecule metabolic proc…	--	--
ENSMUST00000020562	ENSMUSG00000007739	Cct4	transcript	0	0.406852	#NAME?	0.00878037	0.588967	Chaperonin TCP-1, conserved site||Chaperone tailless complex polypeptide 1 (TCP-1)||T-complex protein 1, delta subunit||GroEL-like apical domain||Chaperonin Cpn60/TCP-1 family||GroEL-like equatorial domain||-||TCP-1-like chaperonin intermediate domain	GO:0005622,GO:0044424,GO:0005737,GO:0043229,GO:0044444,GO:0044237,GO:0043226,GO:0043231,GO:0043227,GO:0008152,GO:0071704,GO:0044422,GO:0044446,GO:0044238,GO:1901360,GO:0031323,GO:0006725,GO:0034641,GO:0046483,GO:0080090,GO:0006807,GO:0006139,GO:0019222,GO:0005515,GO:0005488,GO:0044464,GO:0009058,GO:0019219,GO:0005623,GO:0005829,GO:0051171,GO:1901576,GO:0044249,GO:0043228,GO:0043232,GO:0044260,GO:…	intracellular,intracellular part,cytoplasm,intracellular organelle,cytoplasmic part,cellular metabolic process,organelle,intracellular membrane-bounded organelle,membrane-bounded organelle,metabolic process,organic substance metabolic process,organelle part,intracellular organelle part,primary metabolic process,organic cyclic compound metabolic process,regulation of cellular metabolic process,cel…	--	--
ENSMUST00000020830	ENSMUSG00000020522	Mfap3	transcript	0.0139027	1.82517	-7.03652	0.000221245	0.0654101	Immunoglobulin-like fold||Immunoglobulin||Immunoglobulin-like domain||Immunoglobulin subtype||Immunoglobulin subtype 2	GO:0005575,GO:0016020,GO:0044425,GO:0016021,GO:0031224	cellular_component,membrane,membrane part,integral to membrane,intrinsic to membrane	--	--
ENSMUST00000021071	ENSMUSG00000051043	Gprc5c	transcript	0.0946577	0	Inf	0.020476	0.981352	-||GPCR family 3, C-terminal	GO:0009987,GO:0050794,GO:0065007,GO:0050789,GO:0050896,GO:0044699,GO:0044763,GO:0051716,GO:0008150,GO:0003674,GO:0007154,GO:0005575,GO:0044700,GO:0023052,GO:0007165,GO:0016020,GO:0007166,GO:0044425,GO:0016021,GO:0031224,GO:0007186,GO:0004871,GO:0060089,GO:0004930,GO:0004888,GO:0004872,GO:0038023	cellular process,regulation of cellular process,biological regulation,regulation of biological process,response to stimulus,single-organism process,single-organism cellular process,cellular response to stimulus,biological_process,molecular_function,cell communication,cellular_component,single organism signaling,signaling,signal transduction,membrane,cell surface receptor signaling pathway,membran…	--	--
ENSMUST00000021234	ENSMUSG00000020866	Cacna1g	transcript	2.20085	0.351308	2.64725	0.0193782	0.953254	Voltage-dependent calcium channel, T-type, alpha-1 subunit||Voltage-dependent channel, four helix bundle domain||Ion transport domain||Voltage-dependent calcium channel,T-type, alpha-1G subunit||Voltage-dependent calcium channel, alpha-1 subunit	GO:0005622,GO:0044424,GO:0005737,GO:0005515,GO:0005488,GO:0044464,GO:0005623,GO:0009987,GO:0048522,GO:0048518,GO:0065008,GO:0050794,GO:0043234,GO:0032991,GO:0065007,GO:0050789,GO:0032970,GO:0042592,GO:0051239,GO:0051641,GO:0030029,GO:0003012,GO:0050896,GO:0044699,GO:0070252,GO:0051649,GO:0030048,GO:0051179,GO:0044763,GO:0086004,GO:0006928,GO:0086003,GO:0010035,GO:0051234,GO:0006936,GO:0051270,GO:…	intracellular,intracellular part,cytoplasm,protein binding,binding,cell part,cell,cellular process,positive regulation of cellular process,positive regulation of biological process,regulation of biological quality,regulation of cellular process,protein complex,macromolecular complex,biological regulation,regulation of biological process,regulation of actin filament-based process,homeostatic proce…	mmu04930,mmu04713,mmu04020,mmu04010	Type II diabetes mellitus,Circadian entrainment,Calcium signaling pathway,MAPK signaling pathway
ENSMUST00000021837	ENSMUSG00000021404	Serpinb9c	transcript	0.212357	0.006578	5.0127	0.00666057	0.505562	Serpin, conserved site||Serpin domain||Serpin family	GO:0005622,GO:0044424,GO:0005737,GO:0008152,GO:0019222,GO:0044464,GO:0005623,GO:0065007,GO:0050789,GO:0050790,GO:0051336,GO:0065009,GO:0030234,GO:0044092,GO:0043086,GO:0004857,GO:0008150,GO:0044421,GO:0003674,GO:0005575,GO:0005576,GO:0051346,GO:0061135,GO:0010466,GO:0010951,GO:0004867,GO:0004866,GO:0030414,GO:0061134,GO:0052548,GO:0052547,GO:0005615	intracellular,intracellular part,cytoplasm,metabolic process,regulation of metabolic process,cell part,cell,biological regulation,regulation of biological process,regulation of catalytic activity,regulation of hydrolase activity,regulation of molecular function,enzyme regulator activity,negative regulation of molecular function,negative regulation of catalytic activity,enzyme inhibitor activity,b…	mmu05146	Amoebiasis
ENSMUST00000021911	ENSMUSG00000021458	2010111I01Rik	transcript	0.552047	0.006661	6.37291	0.00865689	0.58433	Peptidase M1, alanine aminopeptidase/leukotriene A4 hydrolase||Peptidase M1, leukotriene A4 hydrolase/aminopeptidase C-terminal||Aminopeptidase O||-||Armadillo-type fold||Peptidase M1, membrane alanine aminopeptidase, N-terminal	GO:0005622,GO:0044424,GO:0043229,GO:0043226,GO:0043231,GO:0043227,GO:0008152,GO:0071704,GO:0044422,GO:0044446,GO:0044238,GO:0005488,GO:0044464,GO:0005623,GO:0043228,GO:0043232,GO:0005634,GO:0044428,GO:0031981,GO:0043170,GO:0070013,GO:0043233,GO:0031974,GO:0008270,GO:0019538,GO:0043167,GO:0046914,GO:0003824,GO:0046872,GO:0043169,GO:0005730,GO:0008150,GO:0016787,GO:0003674,GO:0005575,GO:0006508,GO:…	intracellular,intracellular part,intracellular organelle,organelle,intracellular membrane-bounded organelle,membrane-bounded organelle,metabolic process,organic substance metabolic process,organelle part,intracellular organelle part,primary metabolic process,binding,cell part,cell,non-membrane-bounded organelle,intracellular non-membrane-bounded organelle,nucleus,nuclear part,nuclear lumen,macrom…	--	--
ENSMUST00000022064	ENSMUSG00000021579	Lrrc14b	transcript	0.020142	0	Inf	0.0286821	1	Leucine-rich repeat domain, L domain-like	GO:0008150,GO:0003674,GO:0005575	biological_process,molecular_function,cellular_component	--	--
ENSMUST00000022213	ENSMUSG00000021702	Thbs4	transcript	0	0.019855	#NAME?	0.0280549	1	Thrombospondin/cartilage oligomeric matrix protein, coiled-coil domain||Thrombospondin, type 3 repeat||EGF-like, conserved site||Thrombospondin, type 3-like repeat||Concanavalin A-like lectin/glucanase domain||EGF-like domain||Laminin G domain||EGF-like calcium-binding, conserved site||TSP type-3 repeat||EGF-like calcium-binding domain||Thrombospondin, C-terminal	GO:0005622,GO:0044424,GO:0005737,GO:0043229,GO:0044444,GO:0044237,GO:0043226,GO:0043231,GO:0043227,GO:0008152,GO:0071704,GO:0044238,GO:0031323,GO:0080090,GO:0019222,GO:0005515,GO:0005488,GO:0044464,GO:0005623,GO:0044260,GO:0060255,GO:0043170,GO:0009987,GO:0006796,GO:0006793,GO:0033554,GO:0048522,GO:0048518,GO:0044267,GO:0048519,GO:0043412,GO:0050793,GO:0006464,GO:0036211,GO:0050794,GO:0006950,GO:…	intracellular,intracellular part,cytoplasm,intracellular organelle,cytoplasmic part,cellular metabolic process,organelle,intracellular membrane-bounded organelle,membrane-bounded organelle,metabolic process,organic substance metabolic process,primary metabolic process,regulation of cellular metabolic process,regulation of primary metabolic process,regulation of metabolic process,protein binding,b…	mmu04510,mmu04151,mmu04512,mmu04145,mmu05144	Focal adhesion,PI3K-Akt signaling pathway,ECM-receptor interaction,Phagosome,Malaria
ENSMUST00000022474	ENSMUSG00000042323	Pbrm1	transcript	3.79463	0.476988	2.99193	0.0064411	0.497201	-||Bromodomain, conserved site||Bromodomain||Bromo adjacent homology (BAH) domain||High mobility group box domain	GO:0005622,GO:0044424,GO:0043229,GO:0044237,GO:0043226,GO:0043231,GO:0043227,GO:0008152,GO:0071704,GO:0044422,GO:0044446,GO:0044238,GO:1901360,GO:0031323,GO:0006725,GO:0034641,GO:0046483,GO:0080090,GO:0006807,GO:0006139,GO:0019222,GO:0005515,GO:0005488,GO:0044464,GO:0009058,GO:0019219,GO:0005623,GO:0051171,GO:1901576,GO:0044249,GO:0043228,GO:0043232,GO:0044260,GO:0005634,GO:0044428,GO:0016043,GO:…	intracellular,intracellular part,intracellular organelle,cellular metabolic process,organelle,intracellular membrane-bounded organelle,membrane-bounded organelle,metabolic process,organic substance metabolic process,organelle part,intracellular organelle part,primary metabolic process,organic cyclic compound metabolic process,regulation of cellular metabolic process,cellular aromatic compound met…	--	--
ENSMUST00000022694	ENSMUSG00000022099	Dmtn	transcript	0	0.115828	#NAME?	0.013764	0.775099	Putative adherens-junction anchoring domain||Villin headpiece	GO:0005622,GO:0044424,GO:0005737,GO:0043229,GO:0044444,GO:0044237,GO:0043226,GO:0043231,GO:0043227,GO:0008152,GO:0071704,GO:0044422,GO:0044446,GO:0044238,GO:0031323,GO:0080090,GO:0019222,GO:0005515,GO:0005488,GO:0044464,GO:0005623,GO:0005829,GO:0043228,GO:0043232,GO:0044260,GO:0016043,GO:0060255,GO:0071840,GO:0006996,GO:0043170,GO:0009987,GO:0006796,GO:0006793,GO:0044463,GO:0022607,GO:0005856,GO:…	intracellular,intracellular part,cytoplasm,intracellular organelle,cytoplasmic part,cellular metabolic process,organelle,intracellular membrane-bounded organelle,membrane-bounded organelle,metabolic process,organic substance metabolic process,organelle part,intracellular organelle part,primary metabolic process,regulation of cellular metabolic process,regulation of primary metabolic process,regul…	--	--
ENSMUST00000022706	ENSMUSG00000022110	Sucla2	transcript	0	0.167969	#NAME?	0.0328404	1	-||ATP-grasp fold, subdomain 2||Succinyl-CoA synthetase-like||Succinyl-CoA synthetase, beta subunit||ATP-grasp fold, succinyl-CoA synthetase-type||ATP-citrate lyase/succinyl-CoA ligase||ATP-grasp fold||Succinyl-CoA synthetase, beta subunit, conserved site	GO:0005622,GO:0044424,GO:0005737,GO:0043229,GO:0044444,GO:0044237,GO:0043226,GO:0043231,GO:0043227,GO:0008152,GO:0071704,GO:0044238,GO:0005488,GO:0044464,GO:0005623,GO:1901363,GO:0009987,GO:0097159,GO:0006793,GO:0044710,GO:0044281,GO:0043167,GO:0016874,GO:0031982,GO:0003824,GO:0046872,GO:0031988,GO:0043230,GO:0065010,GO:0051186,GO:0043168,GO:0070062,GO:0043169,GO:0005739,GO:0000166,GO:1901265,GO:…	intracellular,intracellular part,cytoplasm,intracellular organelle,cytoplasmic part,cellular metabolic process,organelle,intracellular membrane-bounded organelle,membrane-bounded organelle,metabolic process,organic substance metabolic process,primary metabolic process,binding,cell part,cell,heterocyclic compound binding,cellular process,organic cyclic compound binding,phosphorus metabolic process…	mmu00640,mmu00020,mmu01100,mmu01200	Propanoate metabolism,Citrate cycle (TCA cycle),Metabolic pathways,Carbon metabolism
ENSMUST00000023105	ENSMUSG00000022468	Endou	transcript	0.132183	0	Inf	0.00127672	0.189201	Endoribonuclease XendoU||Somatomedin B, chordata||Somatomedin B domain	GO:0005622,GO:0044424,GO:0005737,GO:0044237,GO:0008152,GO:0071704,GO:0044238,GO:1901360,GO:0006725,GO:0034641,GO:0046483,GO:0006807,GO:0006139,GO:0005488,GO:0044464,GO:0005623,GO:0044260,GO:0043170,GO:0003676,GO:1901363,GO:0090304,GO:0009987,GO:0097159,GO:0016070,GO:0003723,GO:0019538,GO:0043167,GO:0050896,GO:0051179,GO:0003824,GO:0046872,GO:0002376,GO:0051234,GO:0043169,GO:0006810,GO:0004540,GO:…	intracellular,intracellular part,cytoplasm,cellular metabolic process,metabolic process,organic substance metabolic process,primary metabolic process,organic cyclic compound metabolic process,cellular aromatic compound metabolic process,cellular nitrogen compound metabolic process,heterocycle metabolic process,nitrogen compound metabolic process,nucleobase-containing compound metabolic process,bi…	--	--
ENSMUST00000023235	ENSMUSG00000055762	Eef1d	transcript	3.31921	9.87078	-1.57233	0.046816	1	-||Translation elongation factor EF1B/ribosomal protein S6||Translation elongation factor EF1B, beta/delta chains, conserved site||Translation elongation factor EF1B, beta/delta subunit, guanine nucleotide exchange domain||Elongation factor 1 beta central	GO:0005622,GO:0044424,GO:0005737,GO:0043229,GO:0044444,GO:0044237,GO:0043226,GO:0043231,GO:0043227,GO:0008152,GO:0071704,GO:0044422,GO:0044446,GO:0044238,GO:0005515,GO:0005488,GO:0044464,GO:0009058,GO:0005623,GO:0005829,GO:1901576,GO:0044249,GO:0043228,GO:0043232,GO:0044260,GO:0005634,GO:0044428,GO:0031981,GO:0043170,GO:0003676,GO:0034645,GO:0070013,GO:0009059,GO:0043233,GO:1901363,GO:0009987,GO:…	intracellular,intracellular part,cytoplasm,intracellular organelle,cytoplasmic part,cellular metabolic process,organelle,intracellular membrane-bounded organelle,membrane-bounded organelle,metabolic process,organic substance metabolic process,organelle part,intracellular organelle part,primary metabolic process,protein binding,binding,cell part,biosynthetic process,cell,cytosol,organic substance …	mmu05168	Herpes simplex infection
ENSMUST00000023593	ENSMUSG00000022878	Adipoq	transcript	3.33966	0.0203923	7.35553	3.78821e-07	0.000532464	Collagen triple helix repeat||C1q domain||Tumour necrosis factor-like domain	GO:0005622,GO:0044424,GO:0005737,GO:0043229,GO:0044444,GO:0044237,GO:0043226,GO:0043231,GO:0043227,GO:0008152,GO:0071704,GO:0044238,GO:1901360,GO:0031323,GO:0006725,GO:0034641,GO:0046483,GO:0080090,GO:0006807,GO:0006139,GO:0019222,GO:0005515,GO:0005488,GO:0044464,GO:0009058,GO:0019219,GO:0005623,GO:0051171,GO:1901576,GO:0044249,GO:0044260,GO:0016043,GO:0060255,GO:0071840,GO:0044271,GO:0043170,GO:…	intracellular,intracellular part,cytoplasm,intracellular organelle,cytoplasmic part,cellular metabolic process,organelle,intracellular membrane-bounded organelle,membrane-bounded organelle,metabolic process,organic substance metabolic process,primary metabolic process,organic cyclic compound metabolic process,regulation of cellular metabolic process,cellular aromatic compound metabolic process,ce…	mmu04930,mmu04152,mmu03320,mmu04920,mmu04932	Type II diabetes mellitus,AMPK signaling pathway,PPAR signaling pathway,Adipocytokine signaling pathway,Non-alcoholic fatty liver disease (NAFLD)
ENSMUST00000023622	ENSMUSG00000022906	Parp9	transcript	0.120787	0	Inf	0.0208275	0.987351	Macro domain||Poly(ADP-ribose) polymerase, catalytic domain||-	GO:0005622,GO:0044424,GO:0005737,GO:0043229,GO:0044444,GO:0044237,GO:0043226,GO:0043231,GO:0043227,GO:0008152,GO:0071704,GO:0044422,GO:0044446,GO:0044238,GO:1901360,GO:0006725,GO:0034641,GO:0046483,GO:0006807,GO:0006139,GO:0044464,GO:0005623,GO:0005829,GO:0044260,GO:0005634,GO:0044428,GO:0031981,GO:0043170,GO:0070013,GO:0043233,GO:0005654,GO:0090304,GO:0009987,GO:0031974,GO:0033554,GO:0006950,GO:…	intracellular,intracellular part,cytoplasm,intracellular organelle,cytoplasmic part,cellular metabolic process,organelle,intracellular membrane-bounded organelle,membrane-bounded organelle,metabolic process,organic substance metabolic process,organelle part,intracellular organelle part,primary metabolic process,organic cyclic compound metabolic process,cellular aromatic compound metabolic process…	--	--
ENSMUST00000023652	ENSMUSG00000022935	Grik1	transcript	0.272768	0.00628467	5.43969	0.0220861	1	Periplasmic binding protein-like I||Receptor, ligand binding region||Ionotropic glutamate receptor||Ionotropic glutamate receptor, L-glutamate and glycine-binding domain||Ionotropic glutamate receptor, metazoa	GO:0044464,GO:0005623,GO:0009987,GO:0065008,GO:0050794,GO:0065007,GO:0050789,GO:0045202,GO:0050896,GO:0044699,GO:0044456,GO:0051179,GO:0044763,GO:0030054,GO:0051716,GO:0051234,GO:0006810,GO:0042391,GO:0051899,GO:0060078,GO:0045211,GO:0044707,GO:0008150,GO:0044765,GO:0035637,GO:0019226,GO:0007268,GO:0035235,GO:0003674,GO:0097060,GO:0007154,GO:0005575,GO:0032501,GO:0060079,GO:0044700,GO:0023052,GO:…	cell part,cell,cellular process,regulation of biological quality,regulation of cellular process,biological regulation,regulation of biological process,synapse,response to stimulus,single-organism process,synapse part,localization,single-organism cellular process,cell junction,cellular response to stimulus,establishment of localization,transport,regulation of membrane potential,membrane depolariza…	mmu04724,mmu04080	Glutamatergic synapse,Neuroactive ligand-receptor interaction
ENSMUST00000023760	ENSMUSG00000023019	Gpd1	transcript	1.64652	0.131728	3.64378	0.000470282	0.101486	Glycerol-3-phosphate dehydrogenase, NAD-dependent, N-terminal||NAD(P)-binding domain||6-phosphogluconate dehydrogenase C-terminal domain-like||Glycerol-3-phosphate dehydrogenase, NAD-dependent||Glycerol-3-phosphate dehydrogenase, NAD-dependent, eukaryotic||Glycerol-3-phosphate dehydrogenase, NAD-dependent, C-terminal||6-phosphogluconate dehydrogenase, domain 2	GO:0005622,GO:0044424,GO:0005737,GO:0043229,GO:0044444,GO:0044237,GO:0043226,GO:0043231,GO:0043227,GO:0008152,GO:0071704,GO:0044238,GO:1901360,GO:0031323,GO:0006725,GO:0034641,GO:0046483,GO:0080090,GO:0006807,GO:0006139,GO:0019222,GO:0005515,GO:0005488,GO:0044464,GO:0009058,GO:0005623,GO:0005829,GO:1901576,GO:0060255,GO:0043170,GO:1901363,GO:0009987,GO:0097159,GO:0031329,GO:0006796,GO:0006793,GO:…	intracellular,intracellular part,cytoplasm,intracellular organelle,cytoplasmic part,cellular metabolic process,organelle,intracellular membrane-bounded organelle,membrane-bounded organelle,metabolic process,organic substance metabolic process,primary metabolic process,organic cyclic compound metabolic process,regulation of cellular metabolic process,cellular aromatic compound metabolic process,ce…	mmu00564	Glycerophospholipid metabolism
ENSMUST00000023836	ENSMUSG00000023074	Mospd1	transcript	1.8946	0.0307143	5.94684	0.000362915	0.0861799	Major sperm protein (MSP) domain||PapD-like	GO:0005622,GO:0044424,GO:0005737,GO:0043229,GO:0044444,GO:0044237,GO:0043226,GO:0043231,GO:0043227,GO:0008152,GO:0071704,GO:0044238,GO:1901360,GO:0031323,GO:0006725,GO:0034641,GO:0046483,GO:0080090,GO:0006807,GO:0006139,GO:0019222,GO:0044464,GO:0009058,GO:0019219,GO:0005623,GO:0051171,GO:1901576,GO:0044249,GO:0044260,GO:0005634,GO:0060255,GO:0044271,GO:0043170,GO:0031326,GO:0009889,GO:1901362,GO:…	intracellular,intracellular part,cytoplasm,intracellular organelle,cytoplasmic part,cellular metabolic process,organelle,intracellular membrane-bounded organelle,membrane-bounded organelle,metabolic process,organic substance metabolic process,primary metabolic process,organic cyclic compound metabolic process,regulation of cellular metabolic process,cellular aromatic compound metabolic process,ce…	--	--
ENSMUST00000024829	ENSMUSG00000024030	Abcg1	transcript	3.71087	1.27321	1.54328	0.0273964	1	AAA+ ATPase domain||ABC transporter, conserved site||ABC-2 type transporter||P-loop containing nucleoside triphosphate hydrolase||ABC transporter-like||ABC transporter, G1||Pigment precursor permease	GO:0005622,GO:0044424,GO:0005737,GO:0043229,GO:0044444,GO:0044237,GO:0043226,GO:0043231,GO:0043227,GO:0008152,GO:0071704,GO:0044238,GO:1901360,GO:0031323,GO:0006725,GO:0034641,GO:0046483,GO:0080090,GO:0006807,GO:0006139,GO:0019222,GO:0005515,GO:0005488,GO:0044464,GO:0009058,GO:0019219,GO:0005623,GO:0051171,GO:1901576,GO:0044249,GO:0044260,GO:0016043,GO:0060255,GO:0071840,GO:0044271,GO:0043170,GO:…	intracellular,intracellular part,cytoplasm,intracellular organelle,cytoplasmic part,cellular metabolic process,organelle,intracellular membrane-bounded organelle,membrane-bounded organelle,metabolic process,organic substance metabolic process,primary metabolic process,organic cyclic compound metabolic process,regulation of cellular metabolic process,cellular aromatic compound metabolic process,ce…	mmu02010	ABC transporters
ENSMUST00000025023	ENSMUSG00000024188	Luc7l	transcript	0.843324	4.76881	-2.49947	0.00890195	0.590587	-||Luc7-related	GO:0005622,GO:0044424,GO:0043229,GO:0044237,GO:0043226,GO:0043231,GO:0043227,GO:0008152,GO:0071704,GO:0044422,GO:0044446,GO:0044238,GO:1901360,GO:0006725,GO:0034641,GO:0046483,GO:0006807,GO:0006139,GO:0005515,GO:0005488,GO:0044464,GO:0005623,GO:0044260,GO:0005634,GO:0044428,GO:0016043,GO:0071840,GO:0043170,GO:0003676,GO:1901363,GO:0090304,GO:0009987,GO:0097159,GO:0010467,GO:0022607,GO:0048519,GO:…	intracellular,intracellular part,intracellular organelle,cellular metabolic process,organelle,intracellular membrane-bounded organelle,membrane-bounded organelle,metabolic process,organic substance metabolic process,organelle part,intracellular organelle part,primary metabolic process,organic cyclic compound metabolic process,cellular aromatic compound metabolic process,cellular nitrogen compound…	--	--
ENSMUST00000025052	ENSMUSG00000052146	Rps10	transcript	0	0.566362	#NAME?	0.027284	1	-||Plectin/S10, N-terminal	GO:0005622,GO:0044424,GO:0005737,GO:0043229,GO:0044444,GO:0043226,GO:0043231,GO:0043227,GO:0044422,GO:0044446,GO:0005488,GO:0044464,GO:0005623,GO:0005829,GO:0043228,GO:0043232,GO:0005634,GO:0044428,GO:0016043,GO:0071840,GO:0031981,GO:0006996,GO:0003676,GO:0070013,GO:0043233,GO:1901363,GO:0009987,GO:0031974,GO:0097159,GO:0022607,GO:0044085,GO:0032991,GO:0003723,GO:0043933,GO:0065003,GO:0044699,GO:…	intracellular,intracellular part,cytoplasm,intracellular organelle,cytoplasmic part,organelle,intracellular membrane-bounded organelle,membrane-bounded organelle,organelle part,intracellular organelle part,binding,cell part,cell,cytosol,non-membrane-bounded organelle,intracellular non-membrane-bounded organelle,nucleus,nuclear part,cellular component organization,cellular component organization o…	mmu03010	Ribosome
ENSMUST00000025058	ENSMUSG00000024219	Anks1	transcript	0.181982	0	Inf	0.0040355	0.369917	Ankyrin repeat||PH domain-like||Ankyrin repeat-containing domain||Sterile alpha motif domain||Sterile alpha motif/pointed domain||Ankyrin repeat and SAM domain-containing protein 1||Ankyrin repeat and SAM domain-containing protein 1A||PTB/PI domain	GO:0005622,GO:0044424,GO:0005737,GO:0043229,GO:0044444,GO:0044237,GO:0043226,GO:0043231,GO:0043227,GO:0008152,GO:0071704,GO:0044422,GO:0044446,GO:0044238,GO:0031323,GO:0080090,GO:0019222,GO:0005515,GO:0005488,GO:0044464,GO:0005623,GO:0005829,GO:0044260,GO:0005634,GO:0044428,GO:0060255,GO:0031981,GO:0043170,GO:0070013,GO:0043233,GO:0005654,GO:0009987,GO:0031974,GO:0031329,GO:0044248,GO:0009894,GO:…	intracellular,intracellular part,cytoplasm,intracellular organelle,cytoplasmic part,cellular metabolic process,organelle,intracellular membrane-bounded organelle,membrane-bounded organelle,metabolic process,organic substance metabolic process,organelle part,intracellular organelle part,primary metabolic process,regulation of cellular metabolic process,regulation of primary metabolic process,regul…	--	--
ENSMUST00000025337	ENSMUSG00000024456	Diaph1	transcript	0	0.284213	#NAME?	0.00262776	0.287134	Formin, GTPase-binding domain||Armadillo-type fold||Formin, FH2 domain||DRF autoregulatory||Rho GTPase-binding/formin homology 3 (GBD/FH3) domain||Formin, protein diaphanous homologue 1||Diaphanous autoregulatory (DAD) domain||Formin, FH3 domain||Formin Homology 1	GO:0005622,GO:0044424,GO:0005737,GO:0043229,GO:0043226,GO:0044422,GO:0044446,GO:0005515,GO:0005488,GO:0044464,GO:0005623,GO:0043228,GO:0043232,GO:0016043,GO:0071840,GO:0006996,GO:0003676,GO:0031252,GO:1901363,GO:0009987,GO:0097159,GO:0044463,GO:0022607,GO:0005856,GO:0048522,GO:0048518,GO:0048519,GO:0065008,GO:0050793,GO:0044085,GO:0050794,GO:0008104,GO:0044767,GO:0043234,GO:0032991,GO:0044430,GO:…	intracellular,intracellular part,cytoplasm,intracellular organelle,organelle,organelle part,intracellular organelle part,protein binding,binding,cell part,cell,non-membrane-bounded organelle,intracellular non-membrane-bounded organelle,cellular component organization,cellular component organization or biogenesis,organelle organization,nucleic acid binding,cell leading edge,heterocyclic compound b…	mmu04810,mmu04510	Regulation of actin cytoskeleton,Focal adhesion
ENSMUST00000025391	ENSMUSG00000031337	Mtm1	transcript	0	0.246901	#NAME?	0.00668619	0.506856	Protein-tyrosine phosphatase, active site||Myotubularin-like phosphatase domain||Tyrosine specific protein phosphatases domain||GRAM domain||Protein-tyrosine phosphatase-like||Myotubularin-related protein 1||Myotubularin family||Protein-tyrosine phosphatase, catalytic||PH domain-like	GO:0005622,GO:0044424,GO:0005737,GO:0043229,GO:0044444,GO:0044237,GO:0043226,GO:0043231,GO:0043227,GO:0008152,GO:0071704,GO:0044422,GO:0044238,GO:0031323,GO:0080090,GO:0019222,GO:0005515,GO:0005488,GO:0044464,GO:0005623,GO:0005829,GO:0043228,GO:0043232,GO:0044260,GO:0016043,GO:0060255,GO:0071840,GO:0006996,GO:0043170,GO:0031252,GO:0009987,GO:0031329,GO:0006796,GO:0006793,GO:0019637,GO:0044248,GO:…	intracellular,intracellular part,cytoplasm,intracellular organelle,cytoplasmic part,cellular metabolic process,organelle,intracellular membrane-bounded organelle,membrane-bounded organelle,metabolic process,organic substance metabolic process,organelle part,primary metabolic process,regulation of cellular metabolic process,regulation of primary metabolic process,regulation of metabolic process,pr…	mmu00562,mmu04070,mmu01100	Inositol phosphate metabolism,Phosphatidylinositol signaling system,Metabolic pathways
ENSMUST00000025651	ENSMUSG00000024742	Fen1	transcript	0.0485523	0.769179	-3.98571	0.00962075	0.615655	PIN domain-like||Flap endonuclease 1||XPG conserved site||XPG/Rad2 endonuclease||XPG N-terminal||XPG-I domain||Helix-hairpin-helix motif, class 2||5'-3' exonuclease, C-terminal domain	GO:0005622,GO:0044424,GO:0005737,GO:0043229,GO:0044444,GO:0044237,GO:0043226,GO:0043231,GO:0043227,GO:0008152,GO:0071704,GO:0044422,GO:0044446,GO:0044238,GO:1901360,GO:0006725,GO:0034641,GO:0046483,GO:0006807,GO:0006139,GO:0005488,GO:0044464,GO:0009058,GO:0005623,GO:1901576,GO:0044249,GO:0043228,GO:0043232,GO:0044260,GO:0005634,GO:0044428,GO:0016043,GO:0071840,GO:0031981,GO:0006996,GO:0043170,GO:…	intracellular,intracellular part,cytoplasm,intracellular organelle,cytoplasmic part,cellular metabolic process,organelle,intracellular membrane-bounded organelle,membrane-bounded organelle,metabolic process,organic substance metabolic process,organelle part,intracellular organelle part,primary metabolic process,organic cyclic compound metabolic process,cellular aromatic compound metabolic process…	mmu03410,mmu03030,mmu03450	Base excision repair,DNA replication,Non-homologous end-joining
ENSMUST00000025656	ENSMUSG00000024747	Aldh1a7	transcript	3.7075	1.05384	1.8148	0.0275836	1	Aldehyde dehydrogenase, cysteine active site||Aldehyde/histidinol dehydrogenase||Aldehyde dehydrogenase domain||Aldehyde dehydrogenase, C-terminal||Aldehyde dehydrogenase N-terminal domain||Aldehyde dehydrogenase, glutamic acid active site	GO:0005622,GO:0044424,GO:0005737,GO:0008152,GO:0071704,GO:0044464,GO:0005623,GO:0009056,GO:1901575,GO:0044710,GO:0044281,GO:0003824,GO:0008150,GO:0016620,GO:0018479,GO:0003674,GO:0006066,GO:0005575,GO:0046164,GO:0044282,GO:0044712,GO:1901616,GO:0016903,GO:0004029,GO:0006068,GO:1901615,GO:0006067,GO:0034310,GO:0016491,GO:0055114,GO:0034308	intracellular,intracellular part,cytoplasm,metabolic process,organic substance metabolic process,cell part,cell,catabolic process,organic substance catabolic process,single-organism metabolic process,small molecule metabolic process,catalytic activity,biological_process,oxidoreductase activity, acting on the aldehyde or oxo group of donors, NAD or NADP as acceptor,benzaldehyde dehydrogenase (NAD+…	mmu01100,mmu00830	Metabolic pathways,Retinol metabolism
ENSMUST00000025862	ENSMUSG00000024921	Smarca2	transcript	0.286422	1.64606	-2.5228	0.0136206	0.770689	Helicase/SANT-associated domain||Snf2, ATP coupling domain||Glutamine-Leucine-Glutamine, QLQ||Helicase superfamily 1/2, ATP-binding domain||P-loop containing nucleoside triphosphate hydrolase||Helicase, C-terminal||Bromodomain||Bromodomain, conserved site||BRK domain||-||SNF2-related, N-terminal domain||SWI/SNF complex subunit SMARCA2	GO:0005622,GO:0044424,GO:0043229,GO:0044237,GO:0043226,GO:0043231,GO:0043227,GO:0008152,GO:0071704,GO:0044422,GO:0044446,GO:0044238,GO:1901360,GO:0031323,GO:0006725,GO:0034641,GO:0046483,GO:0080090,GO:0006807,GO:0006139,GO:0019222,GO:0005515,GO:0005488,GO:0044464,GO:0009058,GO:0019219,GO:0005623,GO:0051171,GO:1901576,GO:0044249,GO:0043228,GO:0043232,GO:0044260,GO:0005634,GO:0044428,GO:0016043,GO:…	intracellular,intracellular part,intracellular organelle,cellular metabolic process,organelle,intracellular membrane-bounded organelle,membrane-bounded organelle,metabolic process,organic substance metabolic process,organelle part,intracellular organelle part,primary metabolic process,organic cyclic compound metabolic process,regulation of cellular metabolic process,cellular aromatic compound met…	--	--
ENSMUST00000026013	ENSMUSG00000025037	Maoa	transcript	46.4982	23.7809	0.967372	0.0430447	1	Amine oxidase||Flavin amine oxidase||FAD/NAD(P)-binding domain	GO:0005622,GO:0044424,GO:0005737,GO:0043229,GO:0044444,GO:0044237,GO:0043226,GO:0043231,GO:0043227,GO:0008152,GO:0071704,GO:0044422,GO:0044446,GO:1901360,GO:0006725,GO:0006807,GO:0005515,GO:0005488,GO:0044464,GO:0005623,GO:0009987,GO:0044248,GO:0009056,GO:0065008,GO:1901575,GO:0065007,GO:1901564,GO:0044710,GO:1901361,GO:1901565,GO:0019439,GO:0044699,GO:0044763,GO:0003824,GO:0005739,GO:0031090,GO:…	intracellular,intracellular part,cytoplasm,intracellular organelle,cytoplasmic part,cellular metabolic process,organelle,intracellular membrane-bounded organelle,membrane-bounded organelle,metabolic process,organic substance metabolic process,organelle part,intracellular organelle part,organic cyclic compound metabolic process,cellular aromatic compound metabolic process,nitrogen compound metabol…	mmu05031,mmu00260,mmu04726,mmu04728,mmu00380,mmu00330,mmu01100,mmu05030,mmu00340,mmu00982,mmu05034,mmu00350,mmu00360	Amphetamine addiction,Glycine, serine and threonine metabolism,Serotonergic synapse,Dopaminergic synapse,Tryptophan metabolism,Arginine and proline metabolism,Metabolic pathways,Cocaine addiction,Histidine metabolism,Drug metabolism - cytochrome P450,Alcoholism,Tyrosine metabolism,Phenylalanine metabolism
ENSMUST00000026313	ENSMUSG00000025277	Abhd6	transcript	0.164921	0.0118013	3.80475	0.0172966	0.886279	Alpha/beta hydrolase fold-1||Alpha/Beta hydrolase fold||Epoxide hydrolase-like	GO:0005622,GO:0044424,GO:0005737,GO:0043229,GO:0044444,GO:0044237,GO:0043226,GO:0043231,GO:0043227,GO:0008152,GO:0071704,GO:0044238,GO:0080090,GO:0019222,GO:0044464,GO:0009058,GO:0005623,GO:1901576,GO:0009889,GO:0009987,GO:0006796,GO:0006793,GO:0019637,GO:0044248,GO:0009056,GO:0048518,GO:0048519,GO:0065008,GO:0050794,GO:0043234,GO:0032991,GO:1901575,GO:0048523,GO:0065007,GO:0046434,GO:0050789,GO:…	intracellular,intracellular part,cytoplasm,intracellular organelle,cytoplasmic part,cellular metabolic process,organelle,intracellular membrane-bounded organelle,membrane-bounded organelle,metabolic process,organic substance metabolic process,primary metabolic process,regulation of primary metabolic process,regulation of metabolic process,cell part,biosynthetic process,cell,organic substance bios…	mmu04723	Retrograde endocannabinoid signaling
ENSMUST00000026826	ENSMUSG00000025730	Rab40c	transcript	0.751349	3.96667e-05	14.2093	0.00125166	0.189083	SOCS box domain||Small GTP-binding protein domain||Small GTPase superfamily||P-loop containing nucleoside triphosphate hydrolase	GO:0005622,GO:0044424,GO:0005737,GO:0043229,GO:0044444,GO:0044237,GO:0043226,GO:0043231,GO:0043227,GO:0008152,GO:0071704,GO:0044238,GO:0005488,GO:0044464,GO:0005623,GO:0044260,GO:0016043,GO:0071840,GO:0043170,GO:1901363,GO:0009987,GO:0097159,GO:0044267,GO:0043412,GO:0006464,GO:0036211,GO:0050794,GO:0008104,GO:0015031,GO:0035556,GO:0065007,GO:0050789,GO:0045184,GO:0019538,GO:0045202,GO:0033036,GO:…	intracellular,intracellular part,cytoplasm,intracellular organelle,cytoplasmic part,cellular metabolic process,organelle,intracellular membrane-bounded organelle,membrane-bounded organelle,metabolic process,organic substance metabolic process,primary metabolic process,binding,cell part,cell,cellular macromolecule metabolic process,cellular component organization,cellular component organization or…	--	--
ENSMUST00000026886	ENSMUSG00000025780	Itih5	transcript	0.798418	0.160438	2.31513	0.00585178	0.468515	Inter-alpha-trypsin inhibitor heavy chain, C-terminal||VIT domain||von Willebrand factor, type A	GO:0008152,GO:0071704,GO:0006807,GO:0019222,GO:0043170,GO:0065007,GO:0050789,GO:1901564,GO:1901135,GO:0050790,GO:0051336,GO:0065009,GO:0030234,GO:0044092,GO:0043086,GO:0004857,GO:0008150,GO:0030212,GO:0003674,GO:0005575,GO:0005576,GO:0051346,GO:0061135,GO:0010466,GO:0010951,GO:0004867,GO:0004866,GO:0030414,GO:0030203,GO:0006022,GO:0061134,GO:0052548,GO:0052547	metabolic process,organic substance metabolic process,nitrogen compound metabolic process,regulation of metabolic process,macromolecule metabolic process,biological regulation,regulation of biological process,organonitrogen compound metabolic process,carbohydrate derivative metabolic process,regulation of catalytic activity,regulation of hydrolase activity,regulation of molecular function,enzyme …	--	--
ENSMUST00000027057	ENSMUSG00000025925	Terf1	transcript	0	0.998741	#NAME?	0.00271718	0.293183	Myb domain||Homeodomain-like||Telomeric repeat-binding factor 1||Telomere repeat-binding factor, dimerisation domain||SANT/Myb domain	GO:0005622,GO:0044424,GO:0005737,GO:0043229,GO:0044237,GO:0043226,GO:0043231,GO:0043227,GO:0008152,GO:0071704,GO:0044422,GO:0044446,GO:0044238,GO:1901360,GO:0031323,GO:0006725,GO:0034641,GO:0046483,GO:0080090,GO:0006807,GO:0006139,GO:0019222,GO:0005515,GO:0005488,GO:0044464,GO:0009058,GO:0019219,GO:0005623,GO:0051171,GO:1901576,GO:0044249,GO:0043228,GO:0043232,GO:0044260,GO:0005634,GO:0044428,GO:…	intracellular,intracellular part,cytoplasm,intracellular organelle,cellular metabolic process,organelle,intracellular membrane-bounded organelle,membrane-bounded organelle,metabolic process,organic substance metabolic process,organelle part,intracellular organelle part,primary metabolic process,organic cyclic compound metabolic process,regulation of cellular metabolic process,cellular aromatic co…	--	--
ENSMUST00000027067	ENSMUSG00000025934	Gsta3	transcript	0.541253	0.0805753	2.74789	0.0144111	0.794885	Glutathione S-transferase, C-terminal||Glutathione S-transferase, N-terminal||Glutathione S-transferase, C-terminal-like||Thioredoxin-like fold||Glutathione S-transferase, alpha class	GO:0005622,GO:0044424,GO:0005737,GO:0044444,GO:0044237,GO:0043226,GO:0043227,GO:0008152,GO:0071704,GO:0044238,GO:1901360,GO:0034641,GO:0046483,GO:0006807,GO:0044464,GO:0005623,GO:0005829,GO:0009987,GO:0044248,GO:0009056,GO:1901575,GO:0048856,GO:0048731,GO:0032502,GO:1901564,GO:0044710,GO:0007275,GO:1901361,GO:0044281,GO:0046700,GO:0044699,GO:0035295,GO:0031982,GO:0016740,GO:0003824,GO:0031988,GO:…	intracellular,intracellular part,cytoplasm,cytoplasmic part,cellular metabolic process,organelle,membrane-bounded organelle,metabolic process,organic substance metabolic process,primary metabolic process,organic cyclic compound metabolic process,cellular nitrogen compound metabolic process,heterocycle metabolic process,nitrogen compound metabolic process,cell part,cell,cytosol,cellular process,ce…	mmu05204,mmu00980,mmu00480,mmu00982	Chemical carcinogenesis,Metabolism of xenobiotics by cytochrome P450,Glutathione metabolism,Drug metabolism - cytochrome P450
ENSMUST00000027111	ENSMUSG00000025968	Ndufs1	transcript	10.5815	2.17661	2.28139	0.00699724	0.520906	NADH:ubiquinone oxidoreductase, 75kDa subunit, conserved site||Molybdopterin oxidoreductase||Molybdopterin oxidoreductase, 4Fe-4S domain||NADH-quinone oxidoreductase, chain G, C-terminal||Beta-grasp domain||NADH:ubiquinone oxidoreductase, subunit G, iron-sulphur binding||NADH:ubiquinone oxidoreductase, subunit G||-||2Fe-2S ferredoxin-type iron-sulfur binding domain	GO:0005622,GO:0044424,GO:0005737,GO:0043229,GO:0044444,GO:0044237,GO:0043226,GO:0043231,GO:0043227,GO:0008152,GO:0071704,GO:0044422,GO:0044446,GO:0044238,GO:1901360,GO:0006725,GO:0034641,GO:0046483,GO:0006807,GO:0006139,GO:0005488,GO:0044464,GO:0005623,GO:0016043,GO:0071840,GO:0006996,GO:0009987,GO:0031974,GO:0006796,GO:0006793,GO:0019637,GO:0065008,GO:0046128,GO:0009119,GO:0006753,GO:0042278,GO:…	intracellular,intracellular part,cytoplasm,intracellular organelle,cytoplasmic part,cellular metabolic process,organelle,intracellular membrane-bounded organelle,membrane-bounded organelle,metabolic process,organic substance metabolic process,organelle part,intracellular organelle part,primary metabolic process,organic cyclic compound metabolic process,cellular aromatic compound metabolic process…	mmu05016,mmu01100,mmu05010,mmu04932,mmu00190,mmu05012	Huntington's disease,Metabolic pathways,Alzheimer's disease,Non-alcoholic fatty liver disease (NAFLD),Oxidative phosphorylation,Parkinson's disease
ENSMUST00000027440	ENSMUSG00000026237	Nmur1	transcript	0	0.108093	#NAME?	0.0270981	1	GPCR, rhodopsin-like, 7TM||Neuromedin U receptor, type 1||Neuromedin U receptor||G protein-coupled receptor, rhodopsin-like	GO:0005622,GO:0008152,GO:0019222,GO:0044464,GO:0005623,GO:0009987,GO:0050794,GO:0035556,GO:0065007,GO:0050789,GO:0051345,GO:0043085,GO:0044093,GO:0050790,GO:0003012,GO:0051336,GO:0065009,GO:0050896,GO:0044699,GO:0051179,GO:0044763,GO:0051716,GO:0051234,GO:0006936,GO:0006810,GO:0019722,GO:0006939,GO:0019932,GO:0044707,GO:0008150,GO:0044765,GO:0001607,GO:0003674,GO:0007154,GO:0005575,GO:0032501,GO:…	intracellular,metabolic process,regulation of metabolic process,cell part,cell,cellular process,regulation of cellular process,intracellular signal transduction,biological regulation,regulation of biological process,positive regulation of hydrolase activity,positive regulation of catalytic activity,positive regulation of molecular function,regulation of catalytic activity,muscle system process,re…	mmu04080	Neuroactive ligand-receptor interaction
ENSMUST00000027495	ENSMUSG00000026276	2018-09-02	transcript	41.2905	12.5478	1.71838	0.0318869	1	P-loop containing nucleoside triphosphate hydrolase||Septin 2||Septin-type guanine nucleotide-binding (G) domain||Septin||-	GO:0005622,GO:0044424,GO:0005737,GO:0043229,GO:0044444,GO:0043226,GO:0043231,GO:0043227,GO:0008152,GO:0044422,GO:0044446,GO:0019222,GO:0005515,GO:0005488,GO:0044464,GO:0005623,GO:0005829,GO:0043228,GO:0043232,GO:0005634,GO:0044428,GO:0016043,GO:0071840,GO:0031981,GO:0070013,GO:0043233,GO:1901363,GO:0009987,GO:0031974,GO:0097159,GO:0044463,GO:0022607,GO:0005856,GO:0044085,GO:0050794,GO:0008104,GO:…	intracellular,intracellular part,cytoplasm,intracellular organelle,cytoplasmic part,organelle,intracellular membrane-bounded organelle,membrane-bounded organelle,metabolic process,organelle part,intracellular organelle part,regulation of metabolic process,protein binding,binding,cell part,cell,cytosol,non-membrane-bounded organelle,intracellular non-membrane-bounded organelle,nucleus,nuclear part…	mmu05100	Bacterial invasion of epithelial cells
ENSMUST00000027512	ENSMUSG00000026289	Atg16l1	transcript	4.55906	1.10924	2.03917	0.00328496	0.327074	G-protein beta WD-40 repeat||WD40-repeat-containing domain||WD40 repeat||Autophagy-related protein 16||WD40/YVTN repeat-like-containing domain||WD40 repeat, conserved site	GO:0005622,GO:0044424,GO:0005737,GO:0043229,GO:0044444,GO:0044237,GO:0043226,GO:0043231,GO:0043227,GO:0008152,GO:0044422,GO:0044446,GO:0005515,GO:0005488,GO:0044464,GO:0005623,GO:0005829,GO:0016043,GO:0071840,GO:0006996,GO:0009987,GO:0033554,GO:0044248,GO:0044463,GO:0022607,GO:0009056,GO:0044085,GO:0006950,GO:0008104,GO:0015031,GO:0042995,GO:0045184,GO:0033036,GO:0016236,GO:0042802,GO:0050896,GO:…	intracellular,intracellular part,cytoplasm,intracellular organelle,cytoplasmic part,cellular metabolic process,organelle,intracellular membrane-bounded organelle,membrane-bounded organelle,metabolic process,organelle part,intracellular organelle part,protein binding,binding,cell part,cell,cytosol,cellular component organization,cellular component organization or biogenesis,organelle organization,…	mmu04140	Regulation of autophagy
ENSMUST00000027764	ENSMUSG00000043939	A530064D06Rik	transcript	0.058966	0	Inf	0.0443529	1	Immunoglobulin subtype||Immunoglobulin-like domain||Immunoglobulin V-set domain||Immunoglobulin-like fold	GO:0008150,GO:0003674,GO:0005575,GO:0016020,GO:0044425,GO:0016021,GO:0031224	biological_process,molecular_function,cellular_component,membrane,membrane part,integral to membrane,intrinsic to membrane	--	--
ENSMUST00000028111	ENSMUSG00000026770	Il2ra	transcript	0.034238	0	Inf	0.00684925	0.515254	Interleukin-2 receptor alpha||-||Sushi/SCR/CCP domain	GO:0005515,GO:0005488,GO:0044464,GO:0005623,GO:0009987,GO:0048522,GO:0048518,GO:0048519,GO:0065008,GO:0050793,GO:0050794,GO:0006950,GO:0044767,GO:0048523,GO:0048869,GO:0065007,GO:0050789,GO:0048513,GO:0051094,GO:0045595,GO:0048856,GO:0048731,GO:0030154,GO:0032502,GO:0042592,GO:0007275,GO:2000026,GO:0051239,GO:0045597,GO:0048583,GO:0048872,GO:0050896,GO:0044699,GO:0080134,GO:0044763,GO:0070887,GO:…	protein binding,binding,cell part,cell,cellular process,positive regulation of cellular process,positive regulation of biological process,negative regulation of biological process,regulation of biological quality,regulation of developmental process,regulation of cellular process,response to stress,single-organism developmental process,negative regulation of cellular process,cellular developmental…	mmu04630,mmu05166,mmu04151,mmu05162,mmu04144,mmu04640,mmu04060	Jak-STAT signaling pathway,HTLV-I infection,PI3K-Akt signaling pathway,Measles,Endocytosis,Hematopoietic cell lineage,Cytokine-cytokine receptor interaction
ENSMUST00000028132	ENSMUSG00000026792	Lrsam1	transcript	1.23717	0.000514	11.233	0.000428056	0.0951523	Leucine-rich repeat domain, L domain-like||Leucine-rich repeat||-||Zinc finger, RING-type||Zinc finger, RING/FYVE/PHD-type||Sterile alpha motif domain||Leucine-rich repeat, typical subtype||Sterile alpha motif/pointed domain	GO:0005622,GO:0044424,GO:0005737,GO:0044444,GO:0044237,GO:0008152,GO:0071704,GO:0044238,GO:0031323,GO:0019222,GO:0005488,GO:0044464,GO:0005623,GO:0005829,GO:0044260,GO:0016043,GO:0071840,GO:0006996,GO:0043170,GO:0009987,GO:0031329,GO:0033554,GO:0044248,GO:0022607,GO:0048522,GO:0009894,GO:0009056,GO:0048518,GO:0044267,GO:0048519,GO:0043412,GO:0044085,GO:0006464,GO:0036211,GO:0050794,GO:0006950,GO:…	intracellular,intracellular part,cytoplasm,cytoplasmic part,cellular metabolic process,metabolic process,organic substance metabolic process,primary metabolic process,regulation of cellular metabolic process,regulation of metabolic process,binding,cell part,cell,cytosol,cellular macromolecule metabolic process,cellular component organization,cellular component organization or biogenesis,organelle…	--	--
ENSMUST00000028469	ENSMUSG00000027075	Slc43a1	transcript	0.592203	0.0133683	5.4692	5.00782e-05	0.0238796	Major facilitator superfamily domain||Major facilitator superfamily	GO:0044464,GO:0005623,GO:0009987,GO:0044699,GO:0051179,GO:0044763,GO:0071702,GO:0051234,GO:0006810,GO:0008150,GO:0044765,GO:0015807,GO:0003674,GO:0005575,GO:0015179,GO:0015175,GO:0016020,GO:0015804,GO:0071705,GO:0006865,GO:0044459,GO:0015171,GO:0055085,GO:0006811,GO:0071944,GO:0022857,GO:0005886,GO:0015711,GO:0005342,GO:0046943,GO:0015849,GO:0046942,GO:0022891,GO:0005215,GO:0022892,GO:0008514,GO:…	cell part,cell,cellular process,single-organism process,localization,single-organism cellular process,organic substance transport,establishment of localization,transport,biological_process,single-organism transport,L-amino acid transport,molecular_function,cellular_component,L-amino acid transmembrane transporter activity,neutral amino acid transmembrane transporter activity,membrane,neutral amin…	--	--
ENSMUST00000028597	ENSMUSG00000027175	Tcp11l1	transcript	0.000506	0.390575	-9.59225	0.0028607	0.302595	T-complex 11	GO:0005622,GO:0044424,GO:0043229,GO:0043226,GO:0044422,GO:0044446,GO:0044464,GO:0005623,GO:0043228,GO:0043232,GO:0005856,GO:0043234,GO:0032991,GO:0044430,GO:0015630,GO:0005874,GO:0008150,GO:0003674,GO:0005575	intracellular,intracellular part,intracellular organelle,organelle,organelle part,intracellular organelle part,cell part,cell,non-membrane-bounded organelle,intracellular non-membrane-bounded organelle,cytoskeleton,protein complex,macromolecular complex,cytoskeletal part,microtubule cytoskeleton,microtubule,biological_process,molecular_function,cellular_component	--	--
ENSMUST00000028648	ENSMUSG00000027220	Syt13	transcript	10.6525	4.2934	1.311	0.0238589	1	Synaptotagmin-13||C2 domain	GO:0005622,GO:0044424,GO:0005737,GO:0043229,GO:0044444,GO:0043226,GO:0043231,GO:0043227,GO:0044422,GO:0044446,GO:0005515,GO:0005488,GO:0044464,GO:0005623,GO:0016043,GO:0071840,GO:0006996,GO:0009987,GO:0065008,GO:0050794,GO:0065007,GO:0050789,GO:0045202,GO:0051641,GO:0043167,GO:0044699,GO:0051649,GO:0051179,GO:0044763,GO:0031982,GO:0046872,GO:0051234,GO:0031988,GO:0043168,GO:0043169,GO:0031090,GO:…	intracellular,intracellular part,cytoplasm,intracellular organelle,cytoplasmic part,organelle,intracellular membrane-bounded organelle,membrane-bounded organelle,organelle part,intracellular organelle part,protein binding,binding,cell part,cell,cellular component organization,cellular component organization or biogenesis,organelle organization,cellular process,regulation of biological quality,reg…	--	--
ENSMUST00000028882	ENSMUSG00000027399	Il1a	transcript	1.02721	0.19322	2.41041	0.0269443	1	Interleukin-1 family||Interleukin-1 propeptide||Interleukin-1 alpha||Interleukin-1 conserved site||Interleukin-1 alpha/beta||Cytokine, IL-1-like	GO:0005622,GO:0044424,GO:0005737,GO:0044444,GO:0044237,GO:0008152,GO:0071704,GO:0044238,GO:1901360,GO:0031323,GO:0006725,GO:0034641,GO:0046483,GO:0080090,GO:0006807,GO:0006139,GO:0019222,GO:0005515,GO:0005488,GO:0044464,GO:0009058,GO:0019219,GO:0005623,GO:0005829,GO:0051171,GO:1901576,GO:0044249,GO:0044260,GO:0016043,GO:0060255,GO:0071840,GO:0044271,GO:0006996,GO:0043170,GO:0031326,GO:0009889,GO:…	intracellular,intracellular part,cytoplasm,cytoplasmic part,cellular metabolic process,metabolic process,organic substance metabolic process,primary metabolic process,organic cyclic compound metabolic process,regulation of cellular metabolic process,cellular aromatic compound metabolic process,cellular nitrogen compound metabolic process,heterocycle metabolic process,regulation of primary metabol…	mmu04380,mmu05164,mmu05162,mmu04210,mmu04010,mmu05152,mmu05140,mmu05132,mmu05323,mmu05321,mmu05020,mmu04640,mmu05133,mmu04932,mmu05332,mmu04940,mmu04060	Osteoclast differentiation,Influenza A,Measles,Apoptosis,MAPK signaling pathway,Tuberculosis,Leishmaniasis,Salmonella infection,Rheumatoid arthritis,Inflammatory bowel disease (IBD),Prion diseases,Hematopoietic cell lineage,Pertussis,Non-alcoholic fatty liver disease (NAFLD),Graft-versus-host disease,Type I diabetes mellitus,Cytokine-cytokine receptor interaction
ENSMUST00000028949	ENSMUSG00000027455	Nsfl1c	transcript	14.3202	0	Inf	3.81463e-07	0.000532464	Ubiquitin-related domain||UBX domain||SEP domain||UBA-like	GO:0005622,GO:0044424,GO:0005737,GO:0043229,GO:0044444,GO:0044237,GO:0043226,GO:0043231,GO:0043227,GO:0008152,GO:0071704,GO:0044422,GO:0044446,GO:0044238,GO:0005515,GO:0005488,GO:0044464,GO:0005623,GO:0005829,GO:0043228,GO:0043232,GO:0044260,GO:0005634,GO:0044428,GO:0016043,GO:0071840,GO:0031981,GO:0006996,GO:0043170,GO:0070013,GO:0043233,GO:0005654,GO:0009987,GO:0031974,GO:0044248,GO:0005856,GO:…	intracellular,intracellular part,cytoplasm,intracellular organelle,cytoplasmic part,cellular metabolic process,organelle,intracellular membrane-bounded organelle,membrane-bounded organelle,metabolic process,organic substance metabolic process,organelle part,intracellular organelle part,primary metabolic process,protein binding,binding,cell part,cell,cytosol,non-membrane-bounded organelle,intracel…	mmu04141	Protein processing in endoplasmic reticulum
ENSMUST00000029017	ENSMUSG00000027513	Pck1	transcript	0.140875	0.00490233	4.8448	0.00844854	0.578187	Phosphoenolpyruvate carboxykinase, N-terminal||Phosphoenolpyruvate carboxykinase, C-terminal||Phosphoenolpyruvate carboxykinase, GTP-utilising||Phosphoenolpyruvate carboxykinase, GTP-utilising, conserved site	GO:0005622,GO:0044424,GO:0005737,GO:0044444,GO:0044237,GO:0043226,GO:0043227,GO:0008152,GO:0071704,GO:0044238,GO:1901360,GO:0031323,GO:0006725,GO:0034641,GO:0046483,GO:0080090,GO:0006807,GO:0006139,GO:0019222,GO:0005488,GO:0044464,GO:0009058,GO:0019219,GO:0005623,GO:0005829,GO:0051171,GO:1901576,GO:0044249,GO:0044260,GO:0060255,GO:0044271,GO:0043170,GO:0031326,GO:0009889,GO:1901362,GO:0018130,GO:…	intracellular,intracellular part,cytoplasm,cytoplasmic part,cellular metabolic process,organelle,membrane-bounded organelle,metabolic process,organic substance metabolic process,primary metabolic process,organic cyclic compound metabolic process,regulation of cellular metabolic process,cellular aromatic compound metabolic process,cellular nitrogen compound metabolic process,heterocycle metabolic …	mmu04910,mmu04152,mmu04068,mmu03320,mmu00620,mmu00010,mmu04964,mmu04151,mmu00020,mmu04920,mmu01100	Insulin signaling pathway,AMPK signaling pathway,FoxO signaling pathway,PPAR signaling pathway,Pyruvate metabolism,Glycolysis / Gluconeogenesis,Proximal tubule bicarbonate reclamation,PI3K-Akt signaling pathway,Citrate cycle (TCA cycle),Adipocytokine signaling pathway,Metabolic pathways
ENSMUST00000029041	ENSMUSG00000062515	Fabp4	transcript	186.125	5.35276	5.11985	5.78271e-16	1.13975e-11	Calycin-like||Cytosolic fatty-acid binding||Calycin||Lipocalin/cytosolic fatty-acid binding domain||Fatty acid-binding protein 4||Intracellular lipid binding protein	GO:0005622,GO:0044424,GO:0005737,GO:0043229,GO:0044237,GO:0043226,GO:0043231,GO:0043227,GO:0008152,GO:0071704,GO:0044422,GO:0044446,GO:0044238,GO:1901360,GO:0031323,GO:0006725,GO:0034641,GO:0046483,GO:0080090,GO:0006807,GO:0006139,GO:0019222,GO:0005488,GO:0044464,GO:0009058,GO:0019219,GO:0005623,GO:0051171,GO:1901576,GO:0044249,GO:0044260,GO:0005634,GO:0044428,GO:0060255,GO:0044271,GO:0031981,GO:…	intracellular,intracellular part,cytoplasm,intracellular organelle,cellular metabolic process,organelle,intracellular membrane-bounded organelle,membrane-bounded organelle,metabolic process,organic substance metabolic process,organelle part,intracellular organelle part,primary metabolic process,organic cyclic compound metabolic process,regulation of cellular metabolic process,cellular aromatic co…	mmu03320	PPAR signaling pathway
ENSMUST00000029076	ENSMUSG00000027559	Car3	transcript	0.801044	0	Inf	1.32022e-05	0.00839389	Alpha carbonic anhydrase||Carbonic anhydrase, CA3||Carbonic anhydrase, alpha-class, conserved site||Carbonic anhydrase, alpha-class	GO:0005622,GO:0044424,GO:0005737,GO:0044444,GO:0044237,GO:0008152,GO:0005488,GO:0044464,GO:0005623,GO:0005829,GO:0009987,GO:0006796,GO:0006793,GO:0006950,GO:0008270,GO:0044710,GO:0044281,GO:0043167,GO:0046914,GO:0050896,GO:0003824,GO:0046872,GO:1901700,GO:0043169,GO:0006979,GO:0010033,GO:0016829,GO:0016788,GO:0008150,GO:0045471,GO:0016151,GO:0016311,GO:0016787,GO:0003674,GO:0016836,GO:0004089,GO:…	intracellular,intracellular part,cytoplasm,cytoplasmic part,cellular metabolic process,metabolic process,binding,cell part,cell,cytosol,cellular process,phosphate-containing compound metabolic process,phosphorus metabolic process,response to stress,zinc ion binding,single-organism metabolic process,small molecule metabolic process,ion binding,transition metal ion binding,response to stimulus,cata…	mmu00910	Nitrogen metabolism
ENSMUST00000029194	ENSMUSG00000027660	Skil	transcript	1.21218	14.2723	-3.55754	3.94026e-06	0.00323589	Transcription regulator SKI/SnoN||SAND domain-like||Transforming protein Ski||c-SKI SMAD4-binding domain||Putative DNA-binding domain||Ski-related oncogene Sno	GO:0005622,GO:0044424,GO:0005737,GO:0043229,GO:0044444,GO:0044237,GO:0043226,GO:0043231,GO:0043227,GO:0008152,GO:0071704,GO:0044422,GO:0044446,GO:0044238,GO:1901360,GO:0031323,GO:0006725,GO:0034641,GO:0046483,GO:0080090,GO:0006807,GO:0006139,GO:0019222,GO:0005515,GO:0005488,GO:0044464,GO:0009058,GO:0019219,GO:0005623,GO:0051171,GO:1901576,GO:0044249,GO:0044260,GO:0005634,GO:0044428,GO:0016043,GO:…	intracellular,intracellular part,cytoplasm,intracellular organelle,cytoplasmic part,cellular metabolic process,organelle,intracellular membrane-bounded organelle,membrane-bounded organelle,metabolic process,organic substance metabolic process,organelle part,intracellular organelle part,primary metabolic process,organic cyclic compound metabolic process,regulation of cellular metabolic process,cel…	mmu04550	Signaling pathways regulating pluripotency of stem cells
ENSMUST00000029277	ENSMUSG00000027722	Spata5	transcript	2.11775	8.37708	-1.98392	0.00969212	0.618215	ATPase, AAA-type, conserved site||AAA+ ATPase domain||CDC48, N-terminal subdomain||P-loop containing nucleoside triphosphate hydrolase||Aspartate decarboxylase-like domain||ATPase, AAA-type, core	GO:0005622,GO:0044424,GO:0005737,GO:0043229,GO:0044444,GO:0043226,GO:0043231,GO:0043227,GO:0005488,GO:0044464,GO:0005623,GO:1901363,GO:0009987,GO:0097159,GO:0044767,GO:0048869,GO:0048513,GO:0048856,GO:0048731,GO:0030154,GO:0032502,GO:0007275,GO:0043167,GO:0044699,GO:0044763,GO:0007399,GO:0043168,GO:0005739,GO:0000166,GO:1901265,GO:0007417,GO:0032555,GO:0032553,GO:0017076,GO:0032559,GO:0036094,GO:…	intracellular,intracellular part,cytoplasm,intracellular organelle,cytoplasmic part,organelle,intracellular membrane-bounded organelle,membrane-bounded organelle,binding,cell part,cell,heterocyclic compound binding,cellular process,organic cyclic compound binding,single-organism developmental process,cellular developmental process,organ development,anatomical structure development,system developm…	mmu03008	Ribosome biogenesis in eukaryotes
ENSMUST00000029483	ENSMUSG00000027884	Clcc1	transcript	0.346512	0.0166323	4.38084	0.00154569	0.213042	Chloride channel CLIC-like	GO:0005622,GO:0044424,GO:0005737,GO:0043229,GO:0044444,GO:0043226,GO:0043231,GO:0043227,GO:0044464,GO:0005623,GO:0005634,GO:0043234,GO:0032991,GO:0005783,GO:0044699,GO:0051179,GO:0051234,GO:0005794,GO:0006810,GO:0008150,GO:0044765,GO:0003674,GO:0005575,GO:0016020,GO:0006811,GO:0022857,GO:0022891,GO:0005215,GO:0022892,GO:0034702,GO:0015267,GO:0022803,GO:0006821,GO:0022838,GO:0015108,GO:0005216,GO:…	intracellular,intracellular part,cytoplasm,intracellular organelle,cytoplasmic part,organelle,intracellular membrane-bounded organelle,membrane-bounded organelle,cell part,cell,nucleus,protein complex,macromolecular complex,endoplasmic reticulum,single-organism process,localization,establishment of localization,Golgi apparatus,transport,biological_process,single-organism transport,molecular_funct…	--	--
ENSMUST00000029553	ENSMUSG00000042520	Ubap2l	transcript	0.257822	1.31044	-2.3456	0.0270129	1	Protein of unknown function DUF3697, ubiquitin-associated protein 2||UBA-like||Ubiquitin-associated domain||-	GO:0005622,GO:0044424,GO:0005737,GO:0043229,GO:0043226,GO:0043231,GO:0043227,GO:0008152,GO:0071704,GO:0044422,GO:0044446,GO:0019222,GO:0005488,GO:0044464,GO:0005623,GO:0005634,GO:0044428,GO:0060255,GO:0031981,GO:0043170,GO:0003676,GO:0070013,GO:0043233,GO:1901363,GO:0005654,GO:0009987,GO:0031974,GO:0097159,GO:0010467,GO:0010468,GO:0048518,GO:0065008,GO:0043234,GO:0032991,GO:0003723,GO:0065007,GO:…	intracellular,intracellular part,cytoplasm,intracellular organelle,organelle,intracellular membrane-bounded organelle,membrane-bounded organelle,metabolic process,organic substance metabolic process,organelle part,intracellular organelle part,regulation of metabolic process,binding,cell part,cell,nucleus,nuclear part,regulation of macromolecule metabolic process,nuclear lumen,macromolecule metabo…	--	--
ENSMUST00000029666	ENSMUSG00000028032	Papss1	transcript	4.5247	12.6585	-1.48421	0.0102968	0.640211	Rossmann-like alpha/beta/alpha sandwich fold||Adenylyl-sulfate kinase||Sulphate adenylyltransferase||Sulphate adenylyltransferase catalytic domain||P-loop containing nucleoside triphosphate hydrolase||ATP-sulfurylase PUA-like domain||PUA-like domain	GO:0005622,GO:0044424,GO:0005737,GO:0044444,GO:0044237,GO:0008152,GO:0071704,GO:0044238,GO:1901360,GO:0006725,GO:0034641,GO:0046483,GO:0006807,GO:0006139,GO:0005515,GO:0005488,GO:0044464,GO:0009058,GO:0005623,GO:1901576,GO:0044249,GO:0044271,GO:1901362,GO:0018130,GO:0019438,GO:0034654,GO:1901363,GO:0009987,GO:0097159,GO:0006796,GO:0006793,GO:0019637,GO:0046128,GO:0009119,GO:0006753,GO:0042278,GO:…	intracellular,intracellular part,cytoplasm,cytoplasmic part,cellular metabolic process,metabolic process,organic substance metabolic process,primary metabolic process,organic cyclic compound metabolic process,cellular aromatic compound metabolic process,cellular nitrogen compound metabolic process,heterocycle metabolic process,nitrogen compound metabolic process,nucleobase-containing compound met…	mmu00450,mmu00920,mmu00230,mmu01100	Selenocompound metabolism,Sulfur metabolism,Purine metabolism,Metabolic pathways
ENSMUST00000029694	ENSMUSG00000028059	Arhgef2	transcript	1.02843	4.74472	-2.20587	0.0209369	0.989546	Dbl homology (DH) domain||PH domain-like||Pleckstrin homology domain||Protein kinase C-like, phorbol ester/diacylglycerol-binding domain	GO:0005622,GO:0044424,GO:0005737,GO:0043229,GO:0044444,GO:0044237,GO:0043226,GO:0043231,GO:0043227,GO:0008152,GO:0071704,GO:0044422,GO:0044446,GO:0044238,GO:1901360,GO:0031323,GO:0006725,GO:0034641,GO:0046483,GO:0080090,GO:0006807,GO:0006139,GO:0019222,GO:0005515,GO:0005488,GO:0044464,GO:0009058,GO:0019219,GO:0005623,GO:0051171,GO:1901576,GO:0044249,GO:0043228,GO:0043232,GO:0044260,GO:0016043,GO:…	intracellular,intracellular part,cytoplasm,intracellular organelle,cytoplasmic part,cellular metabolic process,organelle,intracellular membrane-bounded organelle,membrane-bounded organelle,metabolic process,organic substance metabolic process,organelle part,intracellular organelle part,primary metabolic process,organic cyclic compound metabolic process,regulation of cellular metabolic process,cel…	--	--
ENSMUST00000029742	ENSMUSG00000028100	Nudt17	transcript	0	0.143382	#NAME?	0.0305101	1	NUDIX hydrolase domain-like||NUDIX hydrolase domain	GO:0005488,GO:0043167,GO:0003824,GO:0046872,GO:0043169,GO:0008150,GO:0016787,GO:0003674,GO:0005575	binding,ion binding,catalytic activity,metal ion binding,cation binding,biological_process,hydrolase activity,molecular_function,cellular_component	--	--
ENSMUST00000029795	ENSMUSG00000028150	Rorc	transcript	0	0.126161	#NAME?	0.0316721	1	Nuclear receptor ROR||Zinc finger, nuclear hormone receptor-type||Nuclear hormone receptor||Nuclear hormone receptor, ligand-binding domain||Zinc finger, NHR/GATA-type	GO:0005622,GO:0044424,GO:0043229,GO:0044237,GO:0043226,GO:0043231,GO:0043227,GO:0008152,GO:0071704,GO:0044422,GO:0044446,GO:0044238,GO:1901360,GO:0031323,GO:0006725,GO:0034641,GO:0046483,GO:0080090,GO:0006807,GO:0006139,GO:0019222,GO:0005515,GO:0005488,GO:0044464,GO:0009058,GO:0019219,GO:0005623,GO:0051171,GO:1901576,GO:0044249,GO:0044260,GO:0005634,GO:0044428,GO:0060255,GO:0044271,GO:0031981,GO:…	intracellular,intracellular part,intracellular organelle,cellular metabolic process,organelle,intracellular membrane-bounded organelle,membrane-bounded organelle,metabolic process,organic substance metabolic process,organelle part,intracellular organelle part,primary metabolic process,organic cyclic compound metabolic process,regulation of cellular metabolic process,cellular aromatic compound met…	mmu04710,mmu05321	Circadian rhythm,Inflammatory bowel disease (IBD)
ENSMUST00000029817	ENSMUSG00000028167	Bdh2	transcript	0	0.330205	#NAME?	0.00662967	0.504512	NAD(P)-binding domain||Short-chain dehydrogenase/reductase SDR||Short-chain dehydrogenase/reductase, conserved site	GO:0005622,GO:0044424,GO:0005737,GO:0044444,GO:0044237,GO:0043226,GO:0043227,GO:0008152,GO:0071704,GO:0044238,GO:1901360,GO:0006725,GO:0034641,GO:0046483,GO:0006807,GO:0005488,GO:0044464,GO:0009058,GO:0005623,GO:0005829,GO:1901576,GO:0044249,GO:0044271,GO:1901363,GO:0009987,GO:0097159,GO:0044248,GO:0009056,GO:0065008,GO:1901575,GO:0048869,GO:0065007,GO:0048856,GO:0030154,GO:0032502,GO:1901564,GO:…	intracellular,intracellular part,cytoplasm,cytoplasmic part,cellular metabolic process,organelle,membrane-bounded organelle,metabolic process,organic substance metabolic process,primary metabolic process,organic cyclic compound metabolic process,cellular aromatic compound metabolic process,cellular nitrogen compound metabolic process,heterocycle metabolic process,nitrogen compound metabolic proce…	mmu00072,mmu01100,mmu00650	Synthesis and degradation of ketone bodies,Metabolic pathways,Butanoate metabolism
ENSMUST00000029942	ENSMUSG00000028274	Rngtt	transcript	0.0957343	0	Inf	0.0393291	1	Tyrosine specific protein phosphatases domain||mRNA capping enzyme, C-terminal||Protein-tyrosine phosphatase, active site||Dual specificity phosphatase, catalytic domain||Protein-tyrosine phosphatase-like||Nucleic acid-binding, OB-fold||mRNA capping enzyme, bifunctional||mRNA capping enzyme, catalytic domain	GO:0005622,GO:0044424,GO:0043229,GO:0044237,GO:0043226,GO:0043231,GO:0043227,GO:0008152,GO:0071704,GO:0044238,GO:1901360,GO:0006725,GO:0034641,GO:0046483,GO:0006807,GO:0006139,GO:0005488,GO:0044464,GO:0005623,GO:0044260,GO:0005634,GO:0043170,GO:1901363,GO:0090304,GO:0009987,GO:0097159,GO:0010467,GO:0006796,GO:0006793,GO:0044267,GO:0043412,GO:0006464,GO:0036211,GO:0016070,GO:0019538,GO:0043167,GO:…	intracellular,intracellular part,intracellular organelle,cellular metabolic process,organelle,intracellular membrane-bounded organelle,membrane-bounded organelle,metabolic process,organic substance metabolic process,primary metabolic process,organic cyclic compound metabolic process,cellular aromatic compound metabolic process,cellular nitrogen compound metabolic process,heterocycle metabolic pro…	mmu03015	mRNA surveillance pathway
ENSMUST00000030136	ENSMUSG00000028427	Aqp7	transcript	0.416952	0.008282	5.65376	0.000819966	0.146035	Major intrinsic protein||Aquaporin-like||Aquaporin 7	GO:0005622,GO:0044424,GO:0005737,GO:0044464,GO:0005623,GO:0009987,GO:0044463,GO:0065008,GO:0043234,GO:0032991,GO:0042995,GO:0065007,GO:0042592,GO:0031253,GO:0050896,GO:0044699,GO:0051179,GO:0044763,GO:0030054,GO:0071702,GO:0051234,GO:0006810,GO:0048878,GO:0042493,GO:0005911,GO:0030529,GO:0044707,GO:0008150,GO:0044765,GO:0044702,GO:0007283,GO:0048232,GO:0008643,GO:0015254,GO:0000003,GO:0022829,GO:…	intracellular,intracellular part,cytoplasm,cell part,cell,cellular process,cell projection part,regulation of biological quality,protein complex,macromolecular complex,cell projection,biological regulation,homeostatic process,cell projection membrane,response to stimulus,single-organism process,localization,single-organism cellular process,cell junction,organic substance transport,establishment o…	mmu03320	PPAR signaling pathway
ENSMUST00000030266	ENSMUSG00000028541	B4galt2	transcript	11.8311	4.69886	1.3322	0.0482234	1	Nucleotide-diphospho-sugar transferases||Galactosyltransferase, N-terminal||Galactosyltransferase, C-terminal||Beta-1,4-galactosyltransferase	GO:0005622,GO:0044424,GO:0005737,GO:0043229,GO:0044444,GO:0044237,GO:0043226,GO:0043231,GO:0043227,GO:0008152,GO:0071704,GO:0044422,GO:0044446,GO:0044238,GO:0005488,GO:0044464,GO:0009058,GO:0005623,GO:1901576,GO:0044249,GO:0044260,GO:0005634,GO:0044428,GO:0031981,GO:0043170,GO:0034645,GO:0070013,GO:0009059,GO:0043233,GO:0005654,GO:0009987,GO:0031974,GO:0044267,GO:0043412,GO:0006464,GO:0036211,GO:…	intracellular,intracellular part,cytoplasm,intracellular organelle,cytoplasmic part,cellular metabolic process,organelle,intracellular membrane-bounded organelle,membrane-bounded organelle,metabolic process,organic substance metabolic process,organelle part,intracellular organelle part,primary metabolic process,binding,cell part,biosynthetic process,cell,organic substance biosynthetic process,cel…	mmu00601,mmu00510,mmu00514,mmu00533,mmu00052,mmu01100	Glycosphingolipid biosynthesis - lacto and neolacto series,N-Glycan biosynthesis,Other types of O-glycan biosynthesis,Glycosaminoglycan biosynthesis - keratan sulfate,Galactose metabolism,Metabolic pathways
ENSMUST00000030452	ENSMUSG00000028689	Ccdc163	transcript	0.0837253	0	Inf	0.0162871	0.857562	-	GO:0008150,GO:0003674,GO:0005575	biological_process,molecular_function,cellular_component	--	--
ENSMUST00000030690	ENSMUSG00000028873	Cdca8	transcript	0.000612333	0.295414	-8.91421	0.00839276	0.575702	Borealin, N-terminal||Cell division protein borealin	GO:0005622,GO:0044424,GO:0005737,GO:0043229,GO:0043226,GO:0043231,GO:0043227,GO:0044422,GO:0044446,GO:0005515,GO:0005488,GO:0044464,GO:0005623,GO:0043228,GO:0043232,GO:0005634,GO:0044428,GO:0016043,GO:0071840,GO:0031981,GO:0006996,GO:0070013,GO:0043233,GO:0005654,GO:0009987,GO:0031974,GO:0005856,GO:0043234,GO:0032991,GO:0044430,GO:0044451,GO:0015630,GO:0005694,GO:0051641,GO:0051276,GO:0030496,GO:…	intracellular,intracellular part,cytoplasm,intracellular organelle,organelle,intracellular membrane-bounded organelle,membrane-bounded organelle,organelle part,intracellular organelle part,protein binding,binding,cell part,cell,non-membrane-bounded organelle,intracellular non-membrane-bounded organelle,nucleus,nuclear part,cellular component organization,cellular component organization or biogene…	--	--
ENSMUST00000030733	ENSMUSG00000028901	Gmeb1	transcript	0.205489	0.966589	-2.23384	0.045588	1	SAND domain-like||SAND domain||-||Glucocorticoid modulatory element-binding protein 1/2	GO:0005622,GO:0044424,GO:0005737,GO:0043229,GO:0044237,GO:0043226,GO:0043231,GO:0043227,GO:0008152,GO:0071704,GO:0044422,GO:0044446,GO:0044238,GO:1901360,GO:0031323,GO:0006725,GO:0034641,GO:0046483,GO:0080090,GO:0006807,GO:0006139,GO:0019222,GO:0005515,GO:0005488,GO:0044464,GO:0009058,GO:0019219,GO:0005623,GO:0051171,GO:1901576,GO:0044249,GO:0044260,GO:0005634,GO:0044428,GO:0060255,GO:0044271,GO:…	intracellular,intracellular part,cytoplasm,intracellular organelle,cellular metabolic process,organelle,intracellular membrane-bounded organelle,membrane-bounded organelle,metabolic process,organic substance metabolic process,organelle part,intracellular organelle part,primary metabolic process,organic cyclic compound metabolic process,regulation of cellular metabolic process,cellular aromatic co…	--	--
ENSMUST00000030785	ENSMUSG00000028943	Espn	transcript	0.398402	0.0502627	2.98666	0.0273773	1	CRIB domain||Espin||Ankyrin repeat-containing domain||WH2 domain||Ankyrin repeat	GO:0005622,GO:0044424,GO:0005737,GO:0043229,GO:0043226,GO:0044422,GO:0044446,GO:0005515,GO:0005488,GO:0044464,GO:0005623,GO:0043228,GO:0043232,GO:0016043,GO:0071840,GO:0006996,GO:0009987,GO:0044463,GO:0022607,GO:0005856,GO:0048522,GO:0048518,GO:0048519,GO:0044085,GO:0050794,GO:0043234,GO:0032991,GO:0044430,GO:0048523,GO:0042995,GO:0007010,GO:0065007,GO:0043933,GO:0050789,GO:0051128,GO:0071822,GO:…	intracellular,intracellular part,cytoplasm,intracellular organelle,organelle,organelle part,intracellular organelle part,protein binding,binding,cell part,cell,non-membrane-bounded organelle,intracellular non-membrane-bounded organelle,cellular component organization,cellular component organization or biogenesis,organelle organization,cellular process,cell projection part,cellular component assem…	--	--
ENSMUST00000030817	ENSMUSG00000028972	Car6	transcript	0.241058	0	Inf	0.00328014	0.327074	Alpha carbonic anhydrase||Carbonic anhydrase, CA-VI||Carbonic anhydrase, alpha-class	GO:0005622,GO:0044424,GO:0005737,GO:0044444,GO:0044237,GO:0043226,GO:0043227,GO:0008152,GO:0005488,GO:0044464,GO:0005623,GO:0005829,GO:0009987,GO:0008270,GO:0044710,GO:0044281,GO:0043167,GO:0046914,GO:0050896,GO:0044699,GO:0031982,GO:0003824,GO:0046872,GO:0031988,GO:0043230,GO:0065010,GO:0070062,GO:0043169,GO:0016829,GO:0044707,GO:0008150,GO:0044421,GO:0003674,GO:0016836,GO:0004089,GO:0005575,GO:…	intracellular,intracellular part,cytoplasm,cytoplasmic part,cellular metabolic process,organelle,membrane-bounded organelle,metabolic process,binding,cell part,cell,cytosol,cellular process,zinc ion binding,single-organism metabolic process,small molecule metabolic process,ion binding,transition metal ion binding,response to stimulus,single-organism process,vesicle,catalytic activity,metal ion bi…	mmu00910	Nitrogen metabolism
ENSMUST00000030939	ENSMUSG00000029063	Nadk	transcript	25.3937	2.6728	3.24804	0.00214291	0.255976	-||Inorganic polyphosphate/ATP-NAD kinase, domain 1||NAD kinase/diacylglycerol kinase-like domain||ATP-NAD kinase, PpnK-type, all-beta||NAD kinase	GO:0005622,GO:0044424,GO:0005737,GO:0044444,GO:0044237,GO:0008152,GO:0071704,GO:0044238,GO:1901360,GO:0006725,GO:0034641,GO:0046483,GO:0006807,GO:0006139,GO:0005488,GO:0044464,GO:0009058,GO:0005623,GO:0005829,GO:1901576,GO:0044249,GO:0044271,GO:1901362,GO:0018130,GO:0019438,GO:0034654,GO:1901363,GO:0009987,GO:0097159,GO:0006796,GO:0006793,GO:0019637,GO:0006753,GO:0009117,GO:0055086,GO:1901564,GO:…	intracellular,intracellular part,cytoplasm,cytoplasmic part,cellular metabolic process,metabolic process,organic substance metabolic process,primary metabolic process,organic cyclic compound metabolic process,cellular aromatic compound metabolic process,cellular nitrogen compound metabolic process,heterocycle metabolic process,nitrogen compound metabolic process,nucleobase-containing compound met…	mmu00760,mmu01100	Nicotinate and nicotinamide metabolism,Metabolic pathways
ENSMUST00000030992	ENSMUSG00000029110	Rnf4	transcript	26.3215	8.39939	1.64789	0.0200965	0.969239	Zinc finger, RING/FYVE/PHD-type||Zinc finger, RING-type||-||Zinc finger, RING-type, conserved site	GO:0005622,GO:0044424,GO:0005737,GO:0043229,GO:0044237,GO:0043226,GO:0043231,GO:0043227,GO:0008152,GO:0071704,GO:0044422,GO:0044446,GO:0044238,GO:1901360,GO:0031323,GO:0006725,GO:0034641,GO:0046483,GO:0080090,GO:0006807,GO:0006139,GO:0019222,GO:0005515,GO:0005488,GO:0044464,GO:0009058,GO:0019219,GO:0005623,GO:0051171,GO:1901576,GO:0044249,GO:0044260,GO:0005634,GO:0044428,GO:0016043,GO:0060255,GO:…	intracellular,intracellular part,cytoplasm,intracellular organelle,cellular metabolic process,organelle,intracellular membrane-bounded organelle,membrane-bounded organelle,metabolic process,organic substance metabolic process,organelle part,intracellular organelle part,primary metabolic process,organic cyclic compound metabolic process,regulation of cellular metabolic process,cellular aromatic co…	--	--
ENSMUST00000031082	ENSMUSG00000029186	Pi4k2b	transcript	0.0453963	0.798981	-4.13751	0.0144699	0.795897	Phosphatidylinositol 3-/4-kinase, catalytic domain||-	GO:0005622,GO:0044424,GO:0005737,GO:0043229,GO:0044444,GO:0044237,GO:0043226,GO:0043231,GO:0043227,GO:0008152,GO:0071704,GO:0044238,GO:0005488,GO:0044464,GO:0005623,GO:0016043,GO:0071840,GO:0006996,GO:1901363,GO:0009987,GO:0097159,GO:0006796,GO:0006793,GO:0019637,GO:0044710,GO:0043167,GO:0044699,GO:0046486,GO:0044763,GO:0016740,GO:0003824,GO:0044255,GO:0006650,GO:0046488,GO:0043168,GO:0046854,GO:…	intracellular,intracellular part,cytoplasm,intracellular organelle,cytoplasmic part,cellular metabolic process,organelle,intracellular membrane-bounded organelle,membrane-bounded organelle,metabolic process,organic substance metabolic process,primary metabolic process,binding,cell part,cell,cellular component organization,cellular component organization or biogenesis,organelle organization,hetero…	mmu00562,mmu04070,mmu01100	Inositol phosphate metabolism,Phosphatidylinositol signaling system,Metabolic pathways
ENSMUST00000031096	ENSMUSG00000029195	Klb	transcript	0.0559557	0	Inf	0.00265839	0.289481	Glycosyl hydrolases family 1, N-terminal conserved site||Glycoside hydrolase superfamily||Glycoside hydrolase, catalytic domain||Glycoside hydrolase family 1	GO:0008152,GO:0071704,GO:0044238,GO:0005515,GO:0005488,GO:0044464,GO:0005623,GO:0009987,GO:0048522,GO:0048518,GO:0050794,GO:1901657,GO:0035556,GO:0065007,GO:0050789,GO:0044710,GO:0010646,GO:0048583,GO:0023051,GO:0050896,GO:0009966,GO:0044699,GO:0010647,GO:0044763,GO:0009967,GO:0023056,GO:0070887,GO:0003824,GO:0051716,GO:0048584,GO:0010740,GO:0008283,GO:0071495,GO:0071310,GO:0010627,GO:0043410,GO:…	metabolic process,organic substance metabolic process,primary metabolic process,protein binding,binding,cell part,cell,cellular process,positive regulation of cellular process,positive regulation of biological process,regulation of cellular process,glycosyl compound metabolic process,intracellular signal transduction,biological regulation,regulation of biological process,single-organism metabolic…	--	--
ENSMUST00000031109	ENSMUSG00000029206	Nsun7	transcript	0.181861	0	Inf	0.0163102	0.858011	SAM-dependent methyltransferase RsmB/NOP2-type||S-adenosyl-L-methionine-dependent methyltransferase	GO:0008152,GO:0005488,GO:0016043,GO:0071840,GO:0006996,GO:0003676,GO:1901363,GO:0009987,GO:0097159,GO:0003723,GO:0044699,GO:0040011,GO:0051179,GO:0044763,GO:0006928,GO:0016740,GO:0003824,GO:0048870,GO:0051674,GO:0030382,GO:0008150,GO:0032259,GO:0003674,GO:0016741,GO:0008168,GO:0007005,GO:0030317	metabolic process,binding,cellular component organization,cellular component organization or biogenesis,organelle organization,nucleic acid binding,heterocyclic compound binding,cellular process,organic cyclic compound binding,RNA binding,single-organism process,locomotion,localization,single-organism cellular process,cellular component movement,transferase activity,catalytic activity,cell motili…	--	--
ENSMUST00000031171	ENSMUSG00000029254	Stap1	transcript	0.121678	0	Inf	0.0388527	1	SH2 domain||PH domain-like||Pleckstrin homology domain	GO:0005622,GO:0044424,GO:0005737,GO:0043229,GO:0044444,GO:0044237,GO:0043226,GO:0043231,GO:0043227,GO:0008152,GO:0071704,GO:0044422,GO:0044446,GO:0031323,GO:0019222,GO:0005515,GO:0005488,GO:0044464,GO:0005623,GO:0005634,GO:0044428,GO:0016043,GO:0060255,GO:0071840,GO:0031981,GO:0006996,GO:0043170,GO:0070013,GO:0043233,GO:0005654,GO:0009987,GO:0031974,GO:0010467,GO:0006796,GO:0006793,GO:0022607,GO:…	intracellular,intracellular part,cytoplasm,intracellular organelle,cytoplasmic part,cellular metabolic process,organelle,intracellular membrane-bounded organelle,membrane-bounded organelle,metabolic process,organic substance metabolic process,organelle part,intracellular organelle part,regulation of cellular metabolic process,regulation of metabolic process,protein binding,binding,cell part,cell,…	--	--
ENSMUST00000031278	ENSMUSG00000029335	Bmp3	transcript	0.228924	0	Inf	2.49811e-05	0.0144815	Transforming growth factor-beta-related||Transforming growth factor-beta, C-terminal||Transforming growth factor beta, conserved site||Bone morphogenetic protein 3/3B||Cystine-knot cytokine||Transforming growth factor-beta, N-terminal	GO:0044237,GO:0043226,GO:0043227,GO:0008152,GO:0071704,GO:0044238,GO:1901360,GO:0031323,GO:0006725,GO:0034641,GO:0046483,GO:0080090,GO:0006807,GO:0006139,GO:0019222,GO:0005515,GO:0005488,GO:0009058,GO:0019219,GO:0051171,GO:1901576,GO:0044249,GO:0044260,GO:0060255,GO:0044271,GO:0043170,GO:0031326,GO:0009889,GO:1901362,GO:0018130,GO:0019438,GO:0034645,GO:0034654,GO:0009059,GO:0090304,GO:2000112,GO:…	cellular metabolic process,organelle,membrane-bounded organelle,metabolic process,organic substance metabolic process,primary metabolic process,organic cyclic compound metabolic process,regulation of cellular metabolic process,cellular aromatic compound metabolic process,cellular nitrogen compound metabolic process,heterocycle metabolic process,regulation of primary metabolic process,nitrogen com…	--	--
ENSMUST00000031401	ENSMUSG00000029449	Rhof	transcript	0.320334	0	Inf	0.00101144	0.167054	P-loop containing nucleoside triphosphate hydrolase||Small GTPase superfamily||Small GTP-binding protein domain	GO:0005622,GO:0044424,GO:0005737,GO:0043229,GO:0043226,GO:0043227,GO:0005488,GO:0044464,GO:0005623,GO:0043228,GO:0043232,GO:0016043,GO:0071840,GO:0006996,GO:1901363,GO:0009987,GO:0097159,GO:0005856,GO:0050794,GO:0035556,GO:0007010,GO:0065007,GO:0043933,GO:0050789,GO:0071822,GO:0007264,GO:0030029,GO:0043167,GO:0050896,GO:0044699,GO:0044763,GO:0031982,GO:0003824,GO:0051716,GO:0007015,GO:0030036,GO:…	intracellular,intracellular part,cytoplasm,intracellular organelle,organelle,membrane-bounded organelle,binding,cell part,cell,non-membrane-bounded organelle,intracellular non-membrane-bounded organelle,cellular component organization,cellular component organization or biogenesis,organelle organization,heterocyclic compound binding,cellular process,organic cyclic compound binding,cytoskeleton,reg…	--	--
ENSMUST00000031421	ENSMUSG00000029465	Arpc3	transcript	0.0196643	0.31201	-3.98794	0.0382603	1	Actin-related protein 2/3 complex subunit 3	GO:0005622,GO:0044424,GO:0005737,GO:0043229,GO:0043226,GO:0043227,GO:0044422,GO:0044446,GO:0005515,GO:0005488,GO:0044464,GO:0005623,GO:0043228,GO:0043232,GO:0016043,GO:0071840,GO:0006996,GO:0031252,GO:0009987,GO:0022607,GO:0005856,GO:0048522,GO:0048518,GO:0065008,GO:0044085,GO:0050794,GO:0043234,GO:0032991,GO:0044430,GO:0042995,GO:0007010,GO:0065007,GO:0043933,GO:0050789,GO:0051128,GO:0071822,GO:…	intracellular,intracellular part,cytoplasm,intracellular organelle,organelle,membrane-bounded organelle,organelle part,intracellular organelle part,protein binding,binding,cell part,cell,non-membrane-bounded organelle,intracellular non-membrane-bounded organelle,cellular component organization,cellular component organization or biogenesis,organelle organization,cell leading edge,cellular process,…	mmu04666,mmu05100,mmu04810,mmu05132	Fc gamma R-mediated phagocytosis,Bacterial invasion of epithelial cells,Regulation of actin cytoskeleton,Salmonella infection
ENSMUST00000031481	ENSMUSG00000029507	Pus1	transcript	0.448075	0.002339	7.58171	0.00823039	0.569187	Pseudouridine synthase I, TruA||Pseudouridine synthase, catalytic domain||Pseudouridine synthase I, TruA, C-terminal||Pseudouridine synthase I, TruA, alpha/beta domain||Pseudouridine synthase I, TruA, N-terminal	GO:0005622,GO:0044424,GO:0005737,GO:0043229,GO:0044444,GO:0044237,GO:0043226,GO:0043231,GO:0043227,GO:0008152,GO:0071704,GO:0044422,GO:0044446,GO:0044238,GO:1901360,GO:0031323,GO:0006725,GO:0034641,GO:0046483,GO:0080090,GO:0006807,GO:0006139,GO:0019222,GO:0005515,GO:0005488,GO:0044464,GO:0009058,GO:0019219,GO:0005623,GO:0051171,GO:1901576,GO:0044249,GO:0043228,GO:0043232,GO:0044260,GO:0005634,GO:…	intracellular,intracellular part,cytoplasm,intracellular organelle,cytoplasmic part,cellular metabolic process,organelle,intracellular membrane-bounded organelle,membrane-bounded organelle,metabolic process,organic substance metabolic process,organelle part,intracellular organelle part,primary metabolic process,organic cyclic compound metabolic process,regulation of cellular metabolic process,cel…	--	--
ENSMUST00000031545	ENSMUSG00000029563	Foxp2	transcript	0.00990967	0.145572	-3.87675	0.0118011	0.697093	Fork head domain||FOXP, coiled-coil domain||Fork head domain conserved site 2||Winged helix-turn-helix DNA-binding domain||-	GO:0005622,GO:0044424,GO:0043229,GO:0044237,GO:0043226,GO:0043231,GO:0043227,GO:0008152,GO:0071704,GO:0044238,GO:1901360,GO:0031323,GO:0006725,GO:0034641,GO:0046483,GO:0080090,GO:0006807,GO:0006139,GO:0019222,GO:0005515,GO:0005488,GO:0044464,GO:0009058,GO:0019219,GO:0005623,GO:0051171,GO:1901576,GO:0044249,GO:0044260,GO:0005634,GO:0060255,GO:0044271,GO:0043170,GO:0003676,GO:0031326,GO:0009889,GO:…	intracellular,intracellular part,intracellular organelle,cellular metabolic process,organelle,intracellular membrane-bounded organelle,membrane-bounded organelle,metabolic process,organic substance metabolic process,primary metabolic process,organic cyclic compound metabolic process,regulation of cellular metabolic process,cellular aromatic compound metabolic process,cellular nitrogen compound me…	--	--
ENSMUST00000031823	ENSMUSG00000029804	Herc3	transcript	0.033832	0.310263	-3.19703	0.0194459	0.954998	Regulator of chromosome condensation, RCC1||HECT domain||-||Regulator of chromosome condensation 1/beta-lactamase-inhibitor protein II	GO:0005622,GO:0044424,GO:0005737,GO:0044444,GO:0044237,GO:0008152,GO:0071704,GO:0044238,GO:0044464,GO:0005623,GO:0005829,GO:0044260,GO:0043170,GO:0009987,GO:0044267,GO:0043412,GO:0006464,GO:0036211,GO:0019538,GO:0016881,GO:0070647,GO:0019787,GO:0016874,GO:0016879,GO:0032446,GO:0004842,GO:0016740,GO:0016567,GO:0003824,GO:0008150,GO:0003674,GO:0005575	intracellular,intracellular part,cytoplasm,cytoplasmic part,cellular metabolic process,metabolic process,organic substance metabolic process,primary metabolic process,cell part,cell,cytosol,cellular macromolecule metabolic process,macromolecule metabolic process,cellular process,cellular protein metabolic process,macromolecule modification,cellular protein modification process,protein modificatio…	mmu04120	Ubiquitin mediated proteolysis
ENSMUST00000031845	ENSMUSG00000029821	Dfna5	transcript	0.134973	0	Inf	0.0129089	0.744708	Gasdermin	GO:0005622,GO:0044424,GO:0005737,GO:0044444,GO:0044464,GO:0005623,GO:0005829,GO:0009987,GO:0048522,GO:0048518,GO:0048519,GO:0050794,GO:0044767,GO:0048523,GO:0048869,GO:0035556,GO:0065007,GO:0050789,GO:0048513,GO:0048856,GO:0048731,GO:0030154,GO:0032502,GO:0007275,GO:0010646,GO:0048583,GO:0023051,GO:0050896,GO:0009966,GO:0044699,GO:0010647,GO:0044763,GO:0009967,GO:0022008,GO:0023056,GO:0007399,GO:…	intracellular,intracellular part,cytoplasm,cytoplasmic part,cell part,cell,cytosol,cellular process,positive regulation of cellular process,positive regulation of biological process,negative regulation of biological process,regulation of cellular process,single-organism developmental process,negative regulation of cellular process,cellular developmental process,intracellular signal transduction,b…	--	--
ENSMUST00000032343	ENSMUSG00000030219	Erp27	transcript	0.199299	0.0190867	3.3843	0.0347796	1	Thioredoxin-like fold	GO:0005622,GO:0044424,GO:0005737,GO:0043229,GO:0044444,GO:0043226,GO:0043231,GO:0043227,GO:0044422,GO:0044446,GO:0044464,GO:0005623,GO:0070013,GO:0043233,GO:0031974,GO:0005783,GO:0044432,GO:0005575,GO:0005788	intracellular,intracellular part,cytoplasm,intracellular organelle,cytoplasmic part,organelle,intracellular membrane-bounded organelle,membrane-bounded organelle,organelle part,intracellular organelle part,cell part,cell,intracellular organelle lumen,organelle lumen,membrane-enclosed lumen,endoplasmic reticulum,endoplasmic reticulum part,cellular_component,endoplasmic reticulum lumen	--	--
ENSMUST00000032347	ENSMUSG00000030222	Rerg	transcript	0.395838	0.00188633	7.71318	0.0076745	0.548713	-||P-loop containing nucleoside triphosphate hydrolase||Small GTP-binding protein domain||Small GTPase superfamily, Ras type||Small GTPase superfamily	GO:0005622,GO:0044424,GO:0005737,GO:0043229,GO:0044444,GO:0043226,GO:0043231,GO:0043227,GO:0005488,GO:0044464,GO:0005623,GO:0005829,GO:0005634,GO:0016043,GO:0071840,GO:1901363,GO:0009987,GO:0097159,GO:0048519,GO:0050794,GO:0048523,GO:0065007,GO:0050789,GO:0051128,GO:0040007,GO:0043167,GO:0050896,GO:0044699,GO:0044763,GO:0003824,GO:0051716,GO:0008285,GO:0016049,GO:0040008,GO:0043168,GO:0045926,GO:…	intracellular,intracellular part,cytoplasm,intracellular organelle,cytoplasmic part,organelle,intracellular membrane-bounded organelle,membrane-bounded organelle,binding,cell part,cell,cytosol,nucleus,cellular component organization,cellular component organization or biogenesis,heterocyclic compound binding,cellular process,organic cyclic compound binding,negative regulation of biological process…	--	--
ENSMUST00000032416	ENSMUSG00000030278	Cidec	transcript	0.350184	0	Inf	0.0101173	0.632743	CIDE-N domain	GO:0005622,GO:0044424,GO:0005737,GO:0043229,GO:0044444,GO:0044237,GO:0043226,GO:0043231,GO:0043227,GO:0008152,GO:0071704,GO:0044238,GO:1901360,GO:0031323,GO:0006725,GO:0034641,GO:0046483,GO:0080090,GO:0006807,GO:0006139,GO:0019222,GO:0044464,GO:0009058,GO:0019219,GO:0005623,GO:0005829,GO:0051171,GO:1901576,GO:0044249,GO:0044260,GO:0005634,GO:0016043,GO:0060255,GO:0071840,GO:0044271,GO:0006996,GO:…	intracellular,intracellular part,cytoplasm,intracellular organelle,cytoplasmic part,cellular metabolic process,organelle,intracellular membrane-bounded organelle,membrane-bounded organelle,metabolic process,organic substance metabolic process,primary metabolic process,organic cyclic compound metabolic process,regulation of cellular metabolic process,cellular aromatic compound metabolic process,ce…	--	--
ENSMUST00000032503	ENSMUSG00000030352	Tspan9	transcript	4.71964	1.45254	1.7001	0.0445271	1	Tetraspanin, EC2 domain||-||Tetraspanin||Tetraspanin/Peripherin||Tetraspanin, conserved site	GO:0044464,GO:0005623,GO:0009987,GO:0050794,GO:0065007,GO:0050789,GO:0050896,GO:0044699,GO:0030055,GO:0044763,GO:0005925,GO:0005924,GO:0030054,GO:0005912,GO:0051716,GO:0070161,GO:0008150,GO:0097197,GO:0003674,GO:0007154,GO:0005575,GO:0044700,GO:0023052,GO:0007165,GO:0016020,GO:0044459,GO:0071944,GO:0005886,GO:0031226,GO:0005887,GO:0007166,GO:0044425,GO:0016021,GO:0031224	cell part,cell,cellular process,regulation of cellular process,biological regulation,regulation of biological process,response to stimulus,single-organism process,cell-substrate junction,single-organism cellular process,focal adhesion,cell-substrate adherens junction,cell junction,adherens junction,cellular response to stimulus,anchoring junction,biological_process,tetraspanin-enriched microdomai…	--	--
ENSMUST00000032748	ENSMUSG00000030533	Unc45a	transcript	0.15517	0.00696	4.47862	0.0100244	0.630567	Armadillo-like helical||Tetratricopeptide repeat-containing domain||Tetratricopeptide repeat||Armadillo-type fold||Tetratricopeptide-like helical domain||UNC-45/Cro1/She4, central domain	GO:0005622,GO:0044424,GO:0005737,GO:0043229,GO:0044444,GO:0044237,GO:0043226,GO:0043231,GO:0043227,GO:0008152,GO:0071704,GO:0044422,GO:0044446,GO:0044238,GO:0005515,GO:0005488,GO:0044464,GO:0005623,GO:0005829,GO:0044260,GO:0005634,GO:0044428,GO:0031981,GO:0043170,GO:0070013,GO:0043233,GO:0005654,GO:0009987,GO:0031974,GO:0044267,GO:0044767,GO:0048869,GO:0048513,GO:0048856,GO:0019538,GO:0048731,GO:…	intracellular,intracellular part,cytoplasm,intracellular organelle,cytoplasmic part,cellular metabolic process,organelle,intracellular membrane-bounded organelle,membrane-bounded organelle,metabolic process,organic substance metabolic process,organelle part,intracellular organelle part,primary metabolic process,protein binding,binding,cell part,cell,cytosol,cellular macromolecule metabolic proces…	--	--
ENSMUST00000032762	ENSMUSG00000030546	Plin1	transcript	0.147492	0	Inf	0.000354006	0.0855357	Perilipin	GO:0005622,GO:0044424,GO:0005737,GO:0043229,GO:0044444,GO:0044237,GO:0043226,GO:0043231,GO:0043227,GO:0008152,GO:0071704,GO:0044238,GO:0005515,GO:0005488,GO:0044464,GO:0005623,GO:0005829,GO:0009987,GO:0044248,GO:0009056,GO:1901575,GO:0044710,GO:0005783,GO:0046486,GO:0044255,GO:0019433,GO:0046461,GO:0046464,GO:0046503,GO:0006629,GO:0044242,GO:0005811,GO:0016042,GO:0006641,GO:0006639,GO:0006638,GO:…	intracellular,intracellular part,cytoplasm,intracellular organelle,cytoplasmic part,cellular metabolic process,organelle,intracellular membrane-bounded organelle,membrane-bounded organelle,metabolic process,organic substance metabolic process,primary metabolic process,protein binding,binding,cell part,cell,cytosol,cellular process,cellular catabolic process,catabolic process,organic substance cat…	mmu03320	PPAR signaling pathway
ENSMUST00000032865	ENSMUSG00000030630	Fah	transcript	17.123	7.50913	1.18922	0.0463992	1	Fumarylacetoacetase||Fumarylacetoacetase, N-terminal||Fumarylacetoacetase, C-terminal-related	GO:0044237,GO:0043226,GO:0043227,GO:0008152,GO:0071704,GO:0044238,GO:1901360,GO:0006725,GO:0006807,GO:0005488,GO:0009987,GO:0044248,GO:0009056,GO:1901575,GO:1901564,GO:0044710,GO:1901361,GO:1901565,GO:0044281,GO:0019439,GO:0043167,GO:0031982,GO:0003824,GO:0046872,GO:0031988,GO:0043230,GO:0065010,GO:0070062,GO:0043169,GO:0006527,GO:0004334,GO:0006525,GO:0008150,GO:0044421,GO:0016822,GO:0016823,GO:…	cellular metabolic process,organelle,membrane-bounded organelle,metabolic process,organic substance metabolic process,primary metabolic process,organic cyclic compound metabolic process,cellular aromatic compound metabolic process,nitrogen compound metabolic process,binding,cellular process,cellular catabolic process,catabolic process,organic substance catabolic process,organonitrogen compound me…	mmu01100,mmu00350	Metabolic pathways,Tyrosine metabolism
ENSMUST00000032949	ENSMUSG00000030707	Coro1a	transcript	0.949601	0.0272	5.12564	0.00103119	0.1689	WD40-repeat-containing domain||Trimerisation motif||Coronin||WD40 repeat, conserved site||Domain of unknown function DUF1899||Coronin 1A||WD40 repeat||WD40/YVTN repeat-like-containing domain	GO:0005622,GO:0044424,GO:0005737,GO:0043229,GO:0044444,GO:0043226,GO:0043231,GO:0043227,GO:0044422,GO:0044446,GO:0005515,GO:0005488,GO:0044464,GO:0005623,GO:0005829,GO:0043228,GO:0043232,GO:0016043,GO:0071840,GO:0006996,GO:0003676,GO:0031252,GO:1901363,GO:0009987,GO:0097159,GO:0022607,GO:0005856,GO:0048522,GO:0048518,GO:0048519,GO:0065008,GO:0050793,GO:0044085,GO:0050794,GO:0006950,GO:0044767,GO:…	intracellular,intracellular part,cytoplasm,intracellular organelle,cytoplasmic part,organelle,intracellular membrane-bounded organelle,membrane-bounded organelle,organelle part,intracellular organelle part,protein binding,binding,cell part,cell,cytosol,non-membrane-bounded organelle,intracellular non-membrane-bounded organelle,cellular component organization,cellular component organization or bio…	mmu05152,mmu04145	Tuberculosis,Phagosome
ENSMUST00000033058	ENSMUSG00000038371	Sbf2	transcript	2.24751	0.005817	8.59384	2.87462e-06	0.00253691	SBF1/SBF2 domain||Myotubularin-related protein 13||Myotubularin-like phosphatase domain||GRAM domain||-||Pleckstrin homology domain||dDENN domain||Protein-tyrosine phosphatase-like||DENN domain||Myotubularin family||PH domain-like||uDENN domain	GO:0005622,GO:0044424,GO:0005737,GO:0043229,GO:0044444,GO:0044237,GO:0043226,GO:0043231,GO:0043227,GO:0008152,GO:0071704,GO:0044422,GO:0044446,GO:0044238,GO:1901360,GO:0031323,GO:0006725,GO:0034641,GO:0046483,GO:0080090,GO:0006807,GO:0006139,GO:0019222,GO:0005515,GO:0005488,GO:0044464,GO:0009058,GO:0019219,GO:0005623,GO:0005829,GO:0051171,GO:1901576,GO:0044249,GO:0016043,GO:0071840,GO:0009987,GO:…	intracellular,intracellular part,cytoplasm,intracellular organelle,cytoplasmic part,cellular metabolic process,organelle,intracellular membrane-bounded organelle,membrane-bounded organelle,metabolic process,organic substance metabolic process,organelle part,intracellular organelle part,primary metabolic process,organic cyclic compound metabolic process,regulation of cellular metabolic process,cel…	--	--
ENSMUST00000033187	ENSMUSG00000030897	Cnga4	transcript	0	0.0265723	#NAME?	0.0180053	0.905303	RmlC-like jelly roll fold||Cyclic nucleotide-binding-like||Ion transport domain||Cyclic nucleotide-binding, conserved site||Cyclic nucleotide-gated channel, C-terminal leucine zipper domain||Cyclic nucleotide-binding domain	GO:0005488,GO:0044464,GO:0005623,GO:1901363,GO:0009987,GO:0097159,GO:0065008,GO:0050794,GO:0065007,GO:0050789,GO:0043167,GO:0050896,GO:0044699,GO:0051179,GO:0044763,GO:0051234,GO:0043168,GO:0006810,GO:0030552,GO:0000166,GO:1901265,GO:0032555,GO:0032553,GO:0017076,GO:0032559,GO:0036094,GO:0030554,GO:0042391,GO:0032879,GO:0044707,GO:0008150,GO:0044765,GO:0030551,GO:0051049,GO:0003674,GO:0005575,GO:…	binding,cell part,cell,heterocyclic compound binding,cellular process,organic cyclic compound binding,regulation of biological quality,regulation of cellular process,biological regulation,regulation of biological process,ion binding,response to stimulus,single-organism process,localization,single-organism cellular process,establishment of localization,anion binding,transport,cAMP binding,nucleoti…	mmu04024,mmu04740	cAMP signaling pathway,Olfactory transduction
ENSMUST00000033277	ENSMUSG00000030980	Knop1	transcript	0	0.297222	#NAME?	0.000476788	0.101548	Lysine-rich nucleolar protein 1||Small acidic protein-like domain	GO:0005622,GO:0044424,GO:0043229,GO:0043226,GO:0043231,GO:0043227,GO:0044422,GO:0044446,GO:0005488,GO:0044464,GO:0005623,GO:0043228,GO:0043232,GO:0005634,GO:0044428,GO:0031981,GO:0003676,GO:0070013,GO:0043233,GO:1901363,GO:0031974,GO:0097159,GO:0003723,GO:0005730,GO:0003674,GO:0005575	intracellular,intracellular part,intracellular organelle,organelle,intracellular membrane-bounded organelle,membrane-bounded organelle,organelle part,intracellular organelle part,binding,cell part,cell,non-membrane-bounded organelle,intracellular non-membrane-bounded organelle,nucleus,nuclear part,nuclear lumen,nucleic acid binding,intracellular organelle lumen,organelle lumen,heterocyclic compou…	--	--
ENSMUST00000033553	ENSMUSG00000031209	Heph	transcript	0.351263	0.000195333	10.8124	0.00404144	0.369917	Multicopper oxidase, copper-binding site||Multicopper oxidase, type 2||Cupredoxin||Multicopper oxidases, conserved site||Multicopper oxidase, type 3||Hephaestin	GO:0005622,GO:0044424,GO:0005737,GO:0044444,GO:0008152,GO:0005488,GO:0044464,GO:0005623,GO:0009987,GO:0065008,GO:0065007,GO:0042592,GO:0044710,GO:0043167,GO:0046914,GO:0044699,GO:0051179,GO:0044763,GO:0003824,GO:0046872,GO:0048471,GO:0051234,GO:0043169,GO:0006810,GO:0048878,GO:0016722,GO:0008198,GO:0008150,GO:0050801,GO:0044765,GO:0019725,GO:0055080,GO:0055082,GO:0003674,GO:0030003,GO:0005575,GO:…	intracellular,intracellular part,cytoplasm,cytoplasmic part,metabolic process,binding,cell part,cell,cellular process,regulation of biological quality,biological regulation,homeostatic process,single-organism metabolic process,ion binding,transition metal ion binding,single-organism process,localization,single-organism cellular process,catalytic activity,metal ion binding,perinuclear region of cy…	mmu04978,mmu00860	Mineral absorption,Porphyrin and chlorophyll metabolism
ENSMUST00000033640	ENSMUSG00000031284	Pak3	transcript	5.29953	0.082217	6.01028	0.000159658	0.0513065	Serine/threonine-protein kinase, active site||Protein kinase-like domain||Protein kinase, ATP binding site||Protein kinase domain||CRIB domain||-	GO:0005622,GO:0044424,GO:0005737,GO:0043229,GO:0044444,GO:0044237,GO:0043226,GO:0043231,GO:0043227,GO:0008152,GO:0071704,GO:0044238,GO:1901360,GO:0031323,GO:0006725,GO:0034641,GO:0046483,GO:0080090,GO:0006807,GO:0006139,GO:0019222,GO:0005515,GO:0005488,GO:0044464,GO:0009058,GO:0019219,GO:0005623,GO:0005829,GO:0051171,GO:1901576,GO:0044249,GO:0044260,GO:0016043,GO:0060255,GO:0071840,GO:0044271,GO:…	intracellular,intracellular part,cytoplasm,intracellular organelle,cytoplasmic part,cellular metabolic process,organelle,intracellular membrane-bounded organelle,membrane-bounded organelle,metabolic process,organic substance metabolic process,primary metabolic process,organic cyclic compound metabolic process,regulation of cellular metabolic process,cellular aromatic compound metabolic process,ce…	mmu05211,mmu04012,mmu04810,mmu04510,mmu04660,mmu04360,mmu04014	Renal cell carcinoma,ErbB signaling pathway,Regulation of actin cytoskeleton,Focal adhesion,T cell receptor signaling pathway,Axon guidance,Ras signaling pathway
ENSMUST00000033734	ENSMUSG00000031367	Ap1s2	transcript	0.055675	3.17273	-5.83255	0.00159097	0.217258	Clathrin adaptor complex, small chain||AP complex, mu/sigma subunit||Adaptor protein complex, sigma subunit||Longin-like domain	GO:0005622,GO:0044424,GO:0005737,GO:0043229,GO:0044444,GO:0043226,GO:0043231,GO:0043227,GO:0044422,GO:0044446,GO:0005515,GO:0005488,GO:0044464,GO:0005623,GO:0009987,GO:0008104,GO:0043234,GO:0032991,GO:0048869,GO:0015031,GO:0048513,GO:0045184,GO:0048856,GO:0048731,GO:0030154,GO:0032502,GO:0033036,GO:0007275,GO:0051641,GO:0050896,GO:0044699,GO:0051649,GO:0051179,GO:0044763,GO:0031982,GO:0009314,GO:…	intracellular,intracellular part,cytoplasm,intracellular organelle,cytoplasmic part,organelle,intracellular membrane-bounded organelle,membrane-bounded organelle,organelle part,intracellular organelle part,protein binding,binding,cell part,cell,cellular process,protein localization,protein complex,macromolecular complex,cellular developmental process,protein transport,organ development,establishm…	mmu04142	Lysosome
ENSMUST00000033966	ENSMUSG00000031562	Dctd	transcript	0.00162933	1.60948	-9.9481	7.06928e-05	0.0290277	Cytidine deaminase-like||Deoxycytidylate deaminase||Deoxycytidylate deaminase-related||APOBEC/CMP deaminase, zinc-binding||Cytidine and deoxycytidylate deaminases, zinc-binding	GO:0044237,GO:0043226,GO:0043227,GO:0008152,GO:0071704,GO:0044238,GO:1901360,GO:0006725,GO:0034641,GO:0046483,GO:0006807,GO:0006139,GO:0005515,GO:0005488,GO:0009987,GO:0006796,GO:0006793,GO:0019637,GO:0006753,GO:0009117,GO:0055086,GO:0008270,GO:1901564,GO:0044710,GO:0044281,GO:0043167,GO:0046914,GO:0042802,GO:0031982,GO:0003824,GO:0046872,GO:0031988,GO:0043230,GO:0065010,GO:0070062,GO:0043169,GO:…	cellular metabolic process,organelle,membrane-bounded organelle,metabolic process,organic substance metabolic process,primary metabolic process,organic cyclic compound metabolic process,cellular aromatic compound metabolic process,cellular nitrogen compound metabolic process,heterocycle metabolic process,nitrogen compound metabolic process,nucleobase-containing compound metabolic process,protein …	mmu01100,mmu00240	Metabolic pathways,Pyrimidine metabolism
ENSMUST00000034012	ENSMUSG00000031601	Cnot7	transcript	2.05847	0.232838	3.14417	0.012832	0.742409	Ribonuclease H-like domain||Ribonuclease CAF1	GO:0005622,GO:0044424,GO:0005737,GO:0043229,GO:0044444,GO:0044237,GO:0043226,GO:0043231,GO:0043227,GO:0008152,GO:0071704,GO:0044422,GO:0044446,GO:0044238,GO:1901360,GO:0031323,GO:0006725,GO:0034641,GO:0046483,GO:0080090,GO:0006807,GO:0006139,GO:0019222,GO:0005515,GO:0005488,GO:0044464,GO:0009058,GO:0019219,GO:0005623,GO:0051171,GO:1901576,GO:0044249,GO:0043228,GO:0043232,GO:0044260,GO:0005634,GO:…	intracellular,intracellular part,cytoplasm,intracellular organelle,cytoplasmic part,cellular metabolic process,organelle,intracellular membrane-bounded organelle,membrane-bounded organelle,metabolic process,organic substance metabolic process,organelle part,intracellular organelle part,primary metabolic process,organic cyclic compound metabolic process,regulation of cellular metabolic process,cel…	mmu03018	RNA degradation
ENSMUST00000034259	ENSMUSG00000056019	Zfp709	transcript	0.141457	0.921206	-2.70316	0.014764	0.803556	Zinc finger, C2H2||Zinc finger C2H2-type/integrase DNA-binding domain||Krueppel-associated box||Zinc finger, C2H2-like	GO:0005622,GO:0044237,GO:0008152,GO:0071704,GO:0044238,GO:1901360,GO:0031323,GO:0006725,GO:0034641,GO:0046483,GO:0080090,GO:0006807,GO:0006139,GO:0019222,GO:0005488,GO:0044464,GO:0009058,GO:0019219,GO:0005623,GO:0051171,GO:1901576,GO:0044249,GO:0044260,GO:0060255,GO:0044271,GO:0043170,GO:0003676,GO:0031326,GO:0009889,GO:1901362,GO:0018130,GO:0019438,GO:0034645,GO:0034654,GO:0009059,GO:1901363,GO:…	intracellular,cellular metabolic process,metabolic process,organic substance metabolic process,primary metabolic process,organic cyclic compound metabolic process,regulation of cellular metabolic process,cellular aromatic compound metabolic process,cellular nitrogen compound metabolic process,heterocycle metabolic process,regulation of primary metabolic process,nitrogen compound metabolic process…	--	--
ENSMUST00000034398	ENSMUSG00000031922	Cep57	transcript	0.636057	2.63321	-2.0496	0.0478453	1	-||Cep57 centrosome microtubule-binding domain||Cep57 centrosome localisation domain||Centrosomal protein 57kDa	GO:0005622,GO:0044424,GO:0005737,GO:0043229,GO:0044444,GO:0043226,GO:0043231,GO:0043227,GO:0044422,GO:0044446,GO:0005515,GO:0005488,GO:0044464,GO:0005623,GO:0043228,GO:0043232,GO:0005634,GO:0016043,GO:0071840,GO:0006996,GO:0009987,GO:0022607,GO:0005856,GO:0065008,GO:0044085,GO:0050794,GO:0008104,GO:0044767,GO:0043234,GO:0032991,GO:0044430,GO:0048869,GO:0015031,GO:0007010,GO:0065007,GO:0043933,GO:…	intracellular,intracellular part,cytoplasm,intracellular organelle,cytoplasmic part,organelle,intracellular membrane-bounded organelle,membrane-bounded organelle,organelle part,intracellular organelle part,protein binding,binding,cell part,cell,non-membrane-bounded organelle,intracellular non-membrane-bounded organelle,nucleus,cellular component organization,cellular component organization or bio…	--	--
ENSMUST00000034414	ENSMUSG00000031938	4931406C07Rik	transcript	2.57901	0.411777	2.64688	0.0108712	0.660673	Domain of unknown function DUF1907	GO:0005622,GO:0044424,GO:0043229,GO:0043226,GO:0043231,GO:0043227,GO:0044422,GO:0044446,GO:0005488,GO:0044464,GO:0005623,GO:0005634,GO:0044428,GO:0031981,GO:0070013,GO:0043233,GO:0005654,GO:0031974,GO:0008270,GO:0044451,GO:0043167,GO:0046914,GO:0016604,GO:0031982,GO:0003824,GO:0046872,GO:0031988,GO:0043230,GO:0065010,GO:0070062,GO:0043169,GO:0016788,GO:0044421,GO:0016787,GO:0003674,GO:0005575,GO:…	intracellular,intracellular part,intracellular organelle,organelle,intracellular membrane-bounded organelle,membrane-bounded organelle,organelle part,intracellular organelle part,binding,cell part,cell,nucleus,nuclear part,nuclear lumen,intracellular organelle lumen,organelle lumen,nucleoplasm,membrane-enclosed lumen,zinc ion binding,nucleoplasm part,ion binding,transition metal ion binding,nucle…	--	--
ENSMUST00000035078	ENSMUSG00000032497	Lrrfip2	transcript	0.189204	0.0268723	2.81575	0.048166	1	Leucine-rich repeat flightless-interacting protein 1/2	GO:0044237,GO:0008152,GO:0071704,GO:0044238,GO:1901360,GO:0031323,GO:0006725,GO:0034641,GO:0046483,GO:0080090,GO:0006807,GO:0006139,GO:0019222,GO:0009058,GO:0019219,GO:0051171,GO:1901576,GO:0044249,GO:0044260,GO:0060255,GO:0044271,GO:0043170,GO:0031326,GO:0009889,GO:1901362,GO:0018130,GO:0019438,GO:0034645,GO:0034654,GO:0009059,GO:0090304,GO:2000112,GO:0009987,GO:0010467,GO:0010556,GO:0010468,GO:…	cellular metabolic process,metabolic process,organic substance metabolic process,primary metabolic process,organic cyclic compound metabolic process,regulation of cellular metabolic process,cellular aromatic compound metabolic process,cellular nitrogen compound metabolic process,heterocycle metabolic process,regulation of primary metabolic process,nitrogen compound metabolic process,nucleobase-co…	--	--
ENSMUST00000035093	ENSMUSG00000061393	Acvr2b	transcript	0.130901	0	Inf	0.000885672	0.151794	Activin types I and II receptor domain||Protein kinase-like domain||Serine/threonine-protein kinase, active site||Ser/Thr protein kinase, TGFB receptor||Protein kinase domain	GO:0005622,GO:0044424,GO:0005737,GO:0044237,GO:0008152,GO:0071704,GO:0044238,GO:1901360,GO:0031323,GO:0006725,GO:0034641,GO:0046483,GO:0080090,GO:0006807,GO:0006139,GO:0019222,GO:0005515,GO:0005488,GO:0044464,GO:0009058,GO:0019219,GO:0005623,GO:0051171,GO:1901576,GO:0044249,GO:0044260,GO:0060255,GO:0044271,GO:0043170,GO:0031326,GO:0009889,GO:1901362,GO:0018130,GO:0019438,GO:0034645,GO:0034654,GO:…	intracellular,intracellular part,cytoplasm,cellular metabolic process,metabolic process,organic substance metabolic process,primary metabolic process,organic cyclic compound metabolic process,regulation of cellular metabolic process,cellular aromatic compound metabolic process,cellular nitrogen compound metabolic process,heterocycle metabolic process,regulation of primary metabolic process,nitrog…	mmu04350,mmu04550,mmu04060	TGF-beta signaling pathway,Signaling pathways regulating pluripotency of stem cells,Cytokine-cytokine receptor interaction
ENSMUST00000035646	ENSMUSG00000039943	Plcb4	transcript	0.0233573	0.442554	-4.24391	0.0437688	1	Phosphatidylinositol-4, 5-bisphosphate phosphodiesterase beta||EF-hand domain pair||Phosphoinositide-specific phospholipase C, EF-hand-like domain||Phospholipase C-beta, conserved site||Phosphoinositide phospholipase C family||Phospholipase C, phosphatidylinositol-specific, Y domain||PLC-like phosphodiesterase, TIM beta/alpha-barrel domain||Phosphatidylinositol-specific phospholipase C, X domain|…	GO:0005622,GO:0044424,GO:0005737,GO:0043229,GO:0044444,GO:0043226,GO:0043231,GO:0043227,GO:0008152,GO:0071704,GO:0044422,GO:0044446,GO:0044238,GO:0005515,GO:0005488,GO:0044464,GO:0005623,GO:0043228,GO:0043232,GO:0005634,GO:0009987,GO:0044463,GO:0005856,GO:0009056,GO:0014069,GO:0050794,GO:1901575,GO:0044430,GO:0042995,GO:0035556,GO:0065007,GO:0050789,GO:0045202,GO:0044710,GO:0043167,GO:0005783,GO:…	intracellular,intracellular part,cytoplasm,intracellular organelle,cytoplasmic part,organelle,intracellular membrane-bounded organelle,membrane-bounded organelle,metabolic process,organic substance metabolic process,organelle part,intracellular organelle part,primary metabolic process,protein binding,binding,cell part,cell,non-membrane-bounded organelle,intracellular non-membrane-bounded organell…	mmu04915,mmu04713,mmu00562,mmu04261,mmu04961,mmu04611,mmu04022,mmu04725,mmu04912,mmu04062,mmu04070,mmu04971,mmu04911,mmu04921,mmu04723,mmu04724,mmu04540,mmu04970,mmu04919,mmu04020,mmu04015,mmu04916,mmu05146,mmu04720,mmu04918,mmu04270,mmu04726,mmu04728,mmu05016,mmu04750,mmu04972,mmu04730,mmu01100,mmu05142,mmu04310,mmu05010,mmu05143	Estrogen signaling pathway,Circadian entrainment,Inositol phosphate metabolism,Adrenergic signaling in cardiomyocytes,Endocrine and other factor-regulated calcium reabsorption,Platelet activation,cGMP-PKG signaling pathway,Cholinergic synapse,GnRH signaling pathway,Chemokine signaling pathway,Phosphatidylinositol signaling system,Gastric acid secretion,Insulin secretion,Oxytocin signaling pathway…
ENSMUST00000035716	ENSMUSG00000032946	Rasgrp2	transcript	0	0.11469	#NAME?	0.0337727	1	EF-hand domain pair||Ras-like guanine nucleotide exchange factor, N-terminal||Ras guanine-nucleotide exchange factors catalytic domain||-||Ras guanine nucleotide exchange factor domain||EF-Hand 1, calcium-binding site||Protein kinase C-like, phorbol ester/diacylglycerol-binding domain||EF-hand domain	GO:0005622,GO:0044424,GO:0005737,GO:0044444,GO:0044237,GO:0008152,GO:0071704,GO:0044238,GO:1901360,GO:0031323,GO:0006725,GO:0034641,GO:0046483,GO:0080090,GO:0006807,GO:0006139,GO:0019222,GO:0005488,GO:0044464,GO:0019219,GO:0005623,GO:0005829,GO:0051171,GO:0031252,GO:0009987,GO:0031329,GO:0006796,GO:0006793,GO:0019637,GO:0044248,GO:0044463,GO:0009894,GO:0009056,GO:0065008,GO:0046128,GO:0009119,GO:…	intracellular,intracellular part,cytoplasm,cytoplasmic part,cellular metabolic process,metabolic process,organic substance metabolic process,primary metabolic process,organic cyclic compound metabolic process,regulation of cellular metabolic process,cellular aromatic compound metabolic process,cellular nitrogen compound metabolic process,heterocycle metabolic process,regulation of primary metabol…	mmu04611,mmu04062,mmu04015,mmu04010,mmu04014	Platelet activation,Chemokine signaling pathway,Rap1 signaling pathway,MAPK signaling pathway,Ras signaling pathway
ENSMUST00000035813	ENSMUSG00000032827	Ppp1r9a	transcript	0.232824	0	Inf	4.35139e-07	0.000584757	PDZ domain||Neurabin-1||Sterile alpha motif domain||Sterile alpha motif/pointed domain	GO:0005622,GO:0044424,GO:0005737,GO:0043229,GO:0044444,GO:0044237,GO:0043226,GO:0008152,GO:0071704,GO:0044422,GO:0044446,GO:0044238,GO:0031323,GO:0080090,GO:0019222,GO:0005515,GO:0005488,GO:0044464,GO:0005623,GO:0005829,GO:0043228,GO:0043232,GO:0044260,GO:0016043,GO:0060255,GO:0071840,GO:0006996,GO:0043170,GO:0031252,GO:0009987,GO:0006796,GO:0006793,GO:0044463,GO:0022607,GO:0005856,GO:0048522,GO:…	intracellular,intracellular part,cytoplasm,intracellular organelle,cytoplasmic part,cellular metabolic process,organelle,metabolic process,organic substance metabolic process,organelle part,intracellular organelle part,primary metabolic process,regulation of cellular metabolic process,regulation of primary metabolic process,regulation of metabolic process,protein binding,binding,cell part,cell,cy…	--	--
ENSMUST00000036088	ENSMUSG00000038811	Gngt2	transcript	0.373339	0.0627367	2.57311	0.0299645	1	G-protein, gamma subunit||-||G-protein gamma-like domain	GO:0005622,GO:0044424,GO:0044464,GO:0005623,GO:0009987,GO:0050794,GO:0043234,GO:0032991,GO:0065007,GO:0050789,GO:0050896,GO:0044699,GO:0044763,GO:0003824,GO:0051716,GO:0016818,GO:0016817,GO:0017111,GO:0016462,GO:0008150,GO:0003924,GO:0016787,GO:0003674,GO:0007154,GO:0005575,GO:0009898,GO:0031234,GO:0005834,GO:0044700,GO:0023052,GO:0019898,GO:0007165,GO:0016020,GO:0044459,GO:0019897,GO:0071944,GO:…	intracellular,intracellular part,cell part,cell,cellular process,regulation of cellular process,protein complex,macromolecular complex,biological regulation,regulation of biological process,response to stimulus,single-organism process,single-organism cellular process,catalytic activity,cellular response to stimulus,hydrolase activity, acting on acid anhydrides, in phosphorus-containing anhydrides…	mmu04713,mmu04725,mmu04062,mmu04723,mmu04724,mmu04727,mmu05032,mmu04151,mmu04726,mmu04728,mmu04014,mmu05034	Circadian entrainment,Cholinergic synapse,Chemokine signaling pathway,Retrograde endocannabinoid signaling,Glutamatergic synapse,GABAergic synapse,Morphine addiction,PI3K-Akt signaling pathway,Serotonergic synapse,Dopaminergic synapse,Ras signaling pathway,Alcoholism
ENSMUST00000036299	ENSMUSG00000040712	Camta2	transcript	2.29288	0.270724	3.08227	0.00254881	0.282755	CG-1 DNA-binding domain||IQ motif, EF-hand binding site||Ankyrin repeat-containing domain||Immunoglobulin E-set||P-loop containing nucleoside triphosphate hydrolase||IPT domain	GO:0005622,GO:0044424,GO:0043229,GO:0044237,GO:0043226,GO:0043231,GO:0043227,GO:0008152,GO:0071704,GO:0044238,GO:1901360,GO:0031323,GO:0006725,GO:0034641,GO:0046483,GO:0080090,GO:0006807,GO:0006139,GO:0019222,GO:0005515,GO:0005488,GO:0044464,GO:0009058,GO:0019219,GO:0005623,GO:0051171,GO:1901576,GO:0044249,GO:0044260,GO:0005634,GO:0060255,GO:0044271,GO:0043170,GO:0003676,GO:0031326,GO:0009889,GO:…	intracellular,intracellular part,intracellular organelle,cellular metabolic process,organelle,intracellular membrane-bounded organelle,membrane-bounded organelle,metabolic process,organic substance metabolic process,primary metabolic process,organic cyclic compound metabolic process,regulation of cellular metabolic process,cellular aromatic compound metabolic process,cellular nitrogen compound me…	--	--
ENSMUST00000036320	ENSMUSG00000034175	Rhbdd3	transcript	0.0607703	0.49098	-3.01423	0.0149357	0.809666	Peptidase S54, rhomboid domain||-||Ubiquitin-associated domain||UBA-like	GO:0005622,GO:0008152,GO:0071704,GO:0044238,GO:0080090,GO:0019222,GO:0005515,GO:0005488,GO:0044464,GO:0005623,GO:0060255,GO:0043170,GO:0009987,GO:0009894,GO:0009056,GO:0048518,GO:0048519,GO:0050794,GO:0006950,GO:0008104,GO:0044767,GO:1901575,GO:0048523,GO:0015031,GO:0035556,GO:0065007,GO:0050789,GO:0048513,GO:0045184,GO:0048856,GO:0019538,GO:0048731,GO:0032502,GO:0009893,GO:0033036,GO:0007275,GO:…	intracellular,metabolic process,organic substance metabolic process,primary metabolic process,regulation of primary metabolic process,regulation of metabolic process,protein binding,binding,cell part,cell,regulation of macromolecule metabolic process,macromolecule metabolic process,cellular process,regulation of catabolic process,catabolic process,positive regulation of biological process,negativ…	--	--
ENSMUST00000036374	ENSMUSG00000038845	Phb	transcript	0	0.156237	#NAME?	0.0431995	1	Band 7 domain||Prohibitin	GO:0005622,GO:0044424,GO:0005737,GO:0043229,GO:0044444,GO:0044237,GO:0043226,GO:0043231,GO:0043227,GO:0008152,GO:0071704,GO:0044422,GO:0044446,GO:0044238,GO:1901360,GO:0031323,GO:0006725,GO:0034641,GO:0046483,GO:0080090,GO:0006807,GO:0006139,GO:0019222,GO:0005515,GO:0005488,GO:0044464,GO:0009058,GO:0019219,GO:0005623,GO:0051171,GO:1901576,GO:0044249,GO:0044260,GO:0005634,GO:0044428,GO:0016043,GO:…	intracellular,intracellular part,cytoplasm,intracellular organelle,cytoplasmic part,cellular metabolic process,organelle,intracellular membrane-bounded organelle,membrane-bounded organelle,metabolic process,organic substance metabolic process,organelle part,intracellular organelle part,primary metabolic process,organic cyclic compound metabolic process,regulation of cellular metabolic process,cel…	--	--
ENSMUST00000036753	ENSMUSG00000035299	Mid1	transcript	0.0148753	0.164882	-3.47044	0.0413968	1	-||Fibronectin type III||Zinc finger, RING-type||B30.2/SPRY domain||Zinc finger, RING/FYVE/PHD-type||RING-type zinc-finger, LisH dimerisation motif||Immunoglobulin-like fold||SPRY domain||Butyrophylin-like||Concanavalin A-like lectin/glucanase domain||Mid	GO:0005622,GO:0044424,GO:0005737,GO:0043229,GO:0044444,GO:0043226,GO:0044422,GO:0044446,GO:0005515,GO:0005488,GO:0044464,GO:0005623,GO:0043228,GO:0043232,GO:0016043,GO:0071840,GO:0006996,GO:0009987,GO:0033554,GO:0005856,GO:0048522,GO:0048518,GO:0048519,GO:0050794,GO:0006950,GO:0008104,GO:0043234,GO:0032991,GO:0044430,GO:0048523,GO:0035556,GO:0008270,GO:0007010,GO:0065007,GO:0043933,GO:0050789,GO:…	intracellular,intracellular part,cytoplasm,intracellular organelle,cytoplasmic part,organelle,organelle part,intracellular organelle part,protein binding,binding,cell part,cell,non-membrane-bounded organelle,intracellular non-membrane-bounded organelle,cellular component organization,cellular component organization or biogenesis,organelle organization,cellular process,cellular response to stress,…	mmu04120	Ubiquitin mediated proteolysis
ENSMUST00000037219	ENSMUSG00000040812	Agbl2	transcript	0	0.309409	#NAME?	0.00445404	0.392493	Peptidase M14, carboxypeptidase A	GO:0005622,GO:0044424,GO:0005737,GO:0043229,GO:0044444,GO:0044237,GO:0043226,GO:0043231,GO:0043227,GO:0008152,GO:0071704,GO:0044422,GO:0044446,GO:0044238,GO:0005488,GO:0044464,GO:0005623,GO:0005829,GO:0043228,GO:0043232,GO:0044260,GO:0043170,GO:0009987,GO:0044463,GO:0005856,GO:0044267,GO:0043412,GO:0006464,GO:0036211,GO:0044430,GO:0042995,GO:0008270,GO:0019538,GO:0015630,GO:0043167,GO:0046914,GO:…	intracellular,intracellular part,cytoplasm,intracellular organelle,cytoplasmic part,cellular metabolic process,organelle,intracellular membrane-bounded organelle,membrane-bounded organelle,metabolic process,organic substance metabolic process,organelle part,intracellular organelle part,primary metabolic process,binding,cell part,cell,cytosol,non-membrane-bounded organelle,intracellular non-membra…	--	--
ENSMUST00000037261	ENSMUSG00000034117	Ptgdr2	transcript	0.0262813	0	Inf	0.0259351	1	G protein-coupled receptor, rhodopsin-like||GPCR, rhodopsin-like, 7TM	GO:0005622,GO:0005488,GO:0044464,GO:0005623,GO:0009987,GO:0048522,GO:0048518,GO:0048519,GO:0050794,GO:0048523,GO:0042995,GO:0035556,GO:0065007,GO:0050789,GO:0051239,GO:0010646,GO:0048583,GO:0023051,GO:0050896,GO:0009966,GO:0044699,GO:0040011,GO:0043005,GO:0010647,GO:0044763,GO:0097458,GO:0009967,GO:0023056,GO:0051716,GO:0008285,GO:0009605,GO:0048584,GO:0008283,GO:0042330,GO:0006935,GO:0008277,GO:…	intracellular,binding,cell part,cell,cellular process,positive regulation of cellular process,positive regulation of biological process,negative regulation of biological process,regulation of cellular process,negative regulation of cellular process,cell projection,intracellular signal transduction,biological regulation,regulation of biological process,regulation of multicellular organismal proces…	--	--
ENSMUST00000037285	ENSMUSG00000011877	Git1	transcript	0.374621	2.60944	-2.80024	0.0249256	1	Arf GTPase-activating protein GIT1/2, coiled-coil domain||ARF GTPase-activating protein GIT1, C-terminal||Arf GTPase activating protein||GIT, Spa2 homology (SHD) domain||Ankyrin repeat-containing domain||Ankyrin repeat	GO:0005622,GO:0044424,GO:0005737,GO:0044444,GO:0044237,GO:0008152,GO:0071704,GO:0044238,GO:1901360,GO:0031323,GO:0006725,GO:0034641,GO:0046483,GO:0080090,GO:0006807,GO:0006139,GO:0019222,GO:0005515,GO:0005488,GO:0044464,GO:0019219,GO:0005623,GO:0005829,GO:0051171,GO:0016043,GO:0071840,GO:0009987,GO:0031329,GO:0006796,GO:0006793,GO:0019637,GO:0044248,GO:0009894,GO:0009056,GO:0046128,GO:0009119,GO:…	intracellular,intracellular part,cytoplasm,cytoplasmic part,cellular metabolic process,metabolic process,organic substance metabolic process,primary metabolic process,organic cyclic compound metabolic process,regulation of cellular metabolic process,cellular aromatic compound metabolic process,cellular nitrogen compound metabolic process,heterocycle metabolic process,regulation of primary metabol…	mmu04810,mmu04144	Regulation of actin cytoskeleton,Endocytosis
ENSMUST00000037287	ENSMUSG00000037664	Cdkn1c	transcript	7.49934	2.6023	1.52698	0.0342436	1	Cyclin-dependent kinase inhibitor||Cyclin-dependent kinase inhibitor 1C	GO:0005622,GO:0044424,GO:0005737,GO:0043229,GO:0044237,GO:0043226,GO:0043231,GO:0043227,GO:0008152,GO:0071704,GO:0044238,GO:1901360,GO:0031323,GO:0006725,GO:0034641,GO:0046483,GO:0080090,GO:0006807,GO:0006139,GO:0019222,GO:0005515,GO:0005488,GO:0044464,GO:0009058,GO:0019219,GO:0005623,GO:0051171,GO:1901576,GO:0044249,GO:0044260,GO:0005634,GO:0016043,GO:0060255,GO:0071840,GO:0044271,GO:0006996,GO:…	intracellular,intracellular part,cytoplasm,intracellular organelle,cellular metabolic process,organelle,intracellular membrane-bounded organelle,membrane-bounded organelle,metabolic process,organic substance metabolic process,primary metabolic process,organic cyclic compound metabolic process,regulation of cellular metabolic process,cellular aromatic compound metabolic process,cellular nitrogen c…	mmu04110	Cell cycle
ENSMUST00000037408	ENSMUSG00000034007	Scaper	transcript	1.48989	0.281381	2.40461	0.0209156	0.989373	S phase cyclin A-associated protein in the endoplasmic reticulum, N-terminal||Zinc finger, U1-type	GO:0005622,GO:0044424,GO:0005737,GO:0043229,GO:0044444,GO:0043226,GO:0043231,GO:0043227,GO:0005488,GO:0044464,GO:0005623,GO:0005829,GO:0005634,GO:0003676,GO:1901363,GO:0097159,GO:0008270,GO:0043167,GO:0046914,GO:0046872,GO:0043169,GO:0008150,GO:0003674,GO:0005575	intracellular,intracellular part,cytoplasm,intracellular organelle,cytoplasmic part,organelle,intracellular membrane-bounded organelle,membrane-bounded organelle,binding,cell part,cell,cytosol,nucleus,nucleic acid binding,heterocyclic compound binding,organic cyclic compound binding,zinc ion binding,ion binding,transition metal ion binding,metal ion binding,cation binding,biological_process,molec…	--	--
ENSMUST00000037565	ENSMUSG00000066000	Zfp979	transcript	0.437045	0	Inf	0.00427471	0.385304	Zinc finger, C2H2||Zinc finger C2H2-type/integrase DNA-binding domain||Zinc finger, C2H2-like||Krueppel-associated box	GO:0005622,GO:0044237,GO:0008152,GO:0071704,GO:0044238,GO:1901360,GO:0031323,GO:0006725,GO:0034641,GO:0046483,GO:0080090,GO:0006807,GO:0006139,GO:0019222,GO:0005488,GO:0044464,GO:0009058,GO:0019219,GO:0005623,GO:0051171,GO:1901576,GO:0044249,GO:0044260,GO:0060255,GO:0044271,GO:0043170,GO:0003676,GO:0031326,GO:0009889,GO:1901362,GO:0018130,GO:0019438,GO:0034645,GO:0034654,GO:0009059,GO:1901363,GO:…	intracellular,cellular metabolic process,metabolic process,organic substance metabolic process,primary metabolic process,organic cyclic compound metabolic process,regulation of cellular metabolic process,cellular aromatic compound metabolic process,cellular nitrogen compound metabolic process,heterocycle metabolic process,regulation of primary metabolic process,nitrogen compound metabolic process…	--	--
ENSMUST00000037903	ENSMUSG00000026991	Pkp4	transcript	0.966267	7.61694	-2.97872	0.00151491	0.211761	Armadillo||Armadillo-type fold||Plakophilin-4||Plakophilin/Delta catenin||-||Armadillo-like helical	GO:0005622,GO:0044424,GO:0005737,GO:0043229,GO:0044444,GO:0044237,GO:0043226,GO:0008152,GO:0071704,GO:0044422,GO:0044446,GO:0044238,GO:1901360,GO:0031323,GO:0006725,GO:0034641,GO:0046483,GO:0080090,GO:0006807,GO:0006139,GO:0019222,GO:0044464,GO:0019219,GO:0005623,GO:0051171,GO:0043228,GO:0043232,GO:0016043,GO:0071840,GO:0009987,GO:0031329,GO:0006796,GO:0006793,GO:0019637,GO:0044248,GO:0044463,GO:…	intracellular,intracellular part,cytoplasm,intracellular organelle,cytoplasmic part,cellular metabolic process,organelle,metabolic process,organic substance metabolic process,organelle part,intracellular organelle part,primary metabolic process,organic cyclic compound metabolic process,regulation of cellular metabolic process,cellular aromatic compound metabolic process,cellular nitrogen compound…	--	--
ENSMUST00000038166	ENSMUSG00000035051	Dhx57	transcript	0.0147973	0.720163	-5.60492	0.000165479	0.0526054	Helicase-associated domain||Ubiquitin-associated domain||Domain of unknown function DUF1605||UBA-like||Zinc finger, CCCH-type||Helicase, C-terminal||DEAD/DEAH box helicase domain||RWD domain||Helicase superfamily 1/2, ATP-binding domain||P-loop containing nucleoside triphosphate hydrolase	GO:0005622,GO:0044424,GO:0005737,GO:0043229,GO:0044444,GO:0044237,GO:0043226,GO:0043231,GO:0043227,GO:0008152,GO:0071704,GO:0044238,GO:1901360,GO:0006725,GO:0034641,GO:0046483,GO:0006807,GO:0006139,GO:0005488,GO:0044464,GO:0005623,GO:0044260,GO:0043170,GO:0003676,GO:1901363,GO:0090304,GO:0009987,GO:0097159,GO:0010467,GO:0016070,GO:0003723,GO:0043167,GO:0003824,GO:0046872,GO:0042623,GO:0016887,GO:…	intracellular,intracellular part,cytoplasm,intracellular organelle,cytoplasmic part,cellular metabolic process,organelle,intracellular membrane-bounded organelle,membrane-bounded organelle,metabolic process,organic substance metabolic process,primary metabolic process,organic cyclic compound metabolic process,cellular aromatic compound metabolic process,cellular nitrogen compound metabolic proces…	--	--
ENSMUST00000038225	ENSMUSG00000038963	Slco4a1	transcript	0.217863	0.00406733	5.74319	0.0360279	1	Organic anion transporter polypeptide OATP||Kazal domain||-||Major facilitator superfamily domain	GO:0044464,GO:0005623,GO:0044699,GO:0051179,GO:0071702,GO:0051234,GO:0006810,GO:0008150,GO:0044765,GO:0003674,GO:0005575,GO:0016020,GO:0044459,GO:0006811,GO:0071944,GO:0022857,GO:0005886,GO:0015711,GO:0022891,GO:0005215,GO:0022892,GO:0008514,GO:0015075,GO:0006820,GO:0031226,GO:0005887,GO:0008509,GO:0044425,GO:0016021,GO:0031224	cell part,cell,single-organism process,localization,organic substance transport,establishment of localization,transport,biological_process,single-organism transport,molecular_function,cellular_component,membrane,plasma membrane part,ion transport,cell periphery,transmembrane transporter activity,plasma membrane,organic anion transport,substrate-specific transmembrane transporter activity,transpor…	--	--
ENSMUST00000038488	ENSMUSG00000034908	Sidt2	transcript	3.11837	14.84	-2.25062	0.0100886	0.632743	SID1 transmembrane family||-	GO:0005622,GO:0044424,GO:0005737,GO:0043229,GO:0044444,GO:0043226,GO:0043231,GO:0043227,GO:0044422,GO:0044446,GO:0005488,GO:0044464,GO:0005623,GO:0016043,GO:0071840,GO:0003676,GO:1901363,GO:0009987,GO:0097159,GO:0065008,GO:0050794,GO:0044767,GO:0003723,GO:0048869,GO:0065007,GO:0050789,GO:0048513,GO:0048856,GO:0048731,GO:0030154,GO:0032502,GO:0042592,GO:0033036,GO:0007275,GO:0010646,GO:0051641,GO:…	intracellular,intracellular part,cytoplasm,intracellular organelle,cytoplasmic part,organelle,intracellular membrane-bounded organelle,membrane-bounded organelle,organelle part,intracellular organelle part,binding,cell part,cell,cellular component organization,cellular component organization or biogenesis,nucleic acid binding,heterocyclic compound binding,cellular process,organic cyclic compound …	--	--
ENSMUST00000038618	ENSMUSG00000040488	Ltbp4	transcript	0.0115027	0.168398	-3.87183	0.0306806	1	EGF-like calcium-binding, conserved site||TB domain||Growth factor receptor cysteine-rich domain||EGF-like, conserved site||EGF-like calcium-binding domain||EGF-type aspartate/asparagine hydroxylation site||EGF-like domain	GO:0043226,GO:0043227,GO:0008152,GO:0071704,GO:0044238,GO:0080090,GO:0019222,GO:0005515,GO:0005488,GO:0060255,GO:0043170,GO:0009987,GO:0065008,GO:0050794,GO:0065007,GO:0050789,GO:0019538,GO:0051641,GO:0043167,GO:0050896,GO:0044699,GO:0051246,GO:0051649,GO:0051179,GO:0044763,GO:0031982,GO:0070887,GO:0051716,GO:0046872,GO:0051234,GO:0031988,GO:0043230,GO:0065010,GO:0070062,GO:0043169,GO:0071495,GO:…	organelle,membrane-bounded organelle,metabolic process,organic substance metabolic process,primary metabolic process,regulation of primary metabolic process,regulation of metabolic process,protein binding,binding,regulation of macromolecule metabolic process,macromolecule metabolic process,cellular process,regulation of biological quality,regulation of cellular process,biological regulation,regul…	--	--
ENSMUST00000038658	ENSMUSG00000043131	Mob1a	transcript	0	0.193404	#NAME?	0.0068153	0.513353	-||MOB kinase activator family	GO:0005622,GO:0044424,GO:0005737,GO:0043229,GO:0044444,GO:0043226,GO:0043231,GO:0043227,GO:0044422,GO:0044446,GO:0005488,GO:0044464,GO:0005623,GO:0005829,GO:0043228,GO:0043232,GO:0005634,GO:0044428,GO:0031981,GO:0070013,GO:0043233,GO:0009987,GO:0031974,GO:0050794,GO:0035556,GO:0065007,GO:0050789,GO:0043167,GO:0050896,GO:0044699,GO:0044763,GO:0031982,GO:0051716,GO:0046872,GO:0031988,GO:0043230,GO:…	intracellular,intracellular part,cytoplasm,intracellular organelle,cytoplasmic part,organelle,intracellular membrane-bounded organelle,membrane-bounded organelle,organelle part,intracellular organelle part,binding,cell part,cell,cytosol,non-membrane-bounded organelle,intracellular non-membrane-bounded organelle,nucleus,nuclear part,nuclear lumen,intracellular organelle lumen,organelle lumen,cellu…	mmu04390	Hippo signaling pathway
ENSMUST00000039013	ENSMUSG00000024130	Abca3	transcript	0.847031	4.62958	-2.45039	0.00277814	0.298275	ABC transporter, conserved site||AAA+ ATPase domain||ABC transporter-like||ATP-binding cassette sub-family A member 3||ABC transporter A, ABCA||P-loop containing nucleoside triphosphate hydrolase	GO:0005622,GO:0044424,GO:0005737,GO:0043229,GO:0044444,GO:0043226,GO:0043231,GO:0043227,GO:0044422,GO:0044446,GO:0005488,GO:0044464,GO:0005623,GO:1901363,GO:0009987,GO:0097159,GO:0033036,GO:0043167,GO:0050896,GO:0044699,GO:0051179,GO:0044763,GO:0031982,GO:0003824,GO:0012505,GO:0042623,GO:0016887,GO:0071702,GO:0051234,GO:0031988,GO:0043168,GO:0031090,GO:0006810,GO:0016818,GO:0016817,GO:0017111,GO:…	intracellular,intracellular part,cytoplasm,intracellular organelle,cytoplasmic part,organelle,intracellular membrane-bounded organelle,membrane-bounded organelle,organelle part,intracellular organelle part,binding,cell part,cell,heterocyclic compound binding,cellular process,organic cyclic compound binding,macromolecule localization,ion binding,response to stimulus,single-organism process,localiz…	mmu02010	ABC transporters
ENSMUST00000039173	ENSMUSG00000026319	2310035C23Rik	transcript	0.224454	1.30651	-2.54123	0.00889396	0.590587	Armadillo-type fold||HEAT, type 2||Armadillo-like helical||LIS1 homology motif	--	--	--	--
ENSMUST00000039247	ENSMUSG00000024331	Dsc2	transcript	0.0109133	0.0943273	-3.11158	0.0400949	1	Cadherin-like||Catenin binding domain||Cadherin, cytoplasmic domain||Cadherin conserved site||Cadherin prodomain||Desmosomal cadherin||Cadherin	GO:0005622,GO:0044424,GO:0005737,GO:0043229,GO:0044444,GO:0043226,GO:0043227,GO:0005488,GO:0044464,GO:0005623,GO:0009987,GO:0033554,GO:0065008,GO:0006950,GO:0065007,GO:0050789,GO:0051239,GO:0043167,GO:0050896,GO:0044699,GO:0031667,GO:0031669,GO:0044763,GO:0042594,GO:0009267,GO:0030054,GO:0031668,GO:0031982,GO:0005912,GO:0009991,GO:0051716,GO:0070161,GO:0046872,GO:0009605,GO:0031988,GO:0043230,GO:…	intracellular,intracellular part,cytoplasm,intracellular organelle,cytoplasmic part,organelle,membrane-bounded organelle,binding,cell part,cell,cellular process,cellular response to stress,regulation of biological quality,response to stress,biological regulation,regulation of biological process,regulation of multicellular organismal process,ion binding,response to stimulus,single-organism process…	mmu05412	Arrhythmogenic right ventricular cardiomyopathy (ARVC)
ENSMUST00000039666	ENSMUSG00000035818	Plekhs1	transcript	0	0.038233	#NAME?	0.0443328	1	PH domain-like||Pleckstrin homology domain	GO:0008150,GO:0003674,GO:0005575	biological_process,molecular_function,cellular_component	--	--
ENSMUST00000039796	ENSMUSG00000033416	Gucd1	transcript	0.246756	1.48905	-2.59324	0.0183393	0.914844	-||Guanylyl cyclase	GO:0008150,GO:0003674,GO:0005575	biological_process,molecular_function,cellular_component	--	--
ENSMUST00000040105	ENSMUSG00000033444	Specc1l	transcript	0	1.00875	#NAME?	0.000586321	0.115415	Calponin homology domain||-	GO:0005622,GO:0044424,GO:0005737,GO:0043229,GO:0044444,GO:0043226,GO:0044422,GO:0044446,GO:0044464,GO:0005623,GO:0005829,GO:0043228,GO:0043232,GO:0016043,GO:0071840,GO:0006996,GO:0009987,GO:0005856,GO:0048519,GO:0065008,GO:0050794,GO:0044767,GO:0043234,GO:0032991,GO:0044430,GO:0048523,GO:0007010,GO:0065007,GO:0043933,GO:0050789,GO:0051128,GO:0071822,GO:0032970,GO:0048856,GO:0032502,GO:0015630,GO:…	intracellular,intracellular part,cytoplasm,intracellular organelle,cytoplasmic part,organelle,organelle part,intracellular organelle part,cell part,cell,cytosol,non-membrane-bounded organelle,intracellular non-membrane-bounded organelle,cellular component organization,cellular component organization or biogenesis,organelle organization,cellular process,cytoskeleton,negative regulation of biologic…	--	--
ENSMUST00000040636	ENSMUSG00000040364	Sec1	transcript	0.0442817	0	Inf	0.00652422	0.499332	Glycosyl transferase, family 11	GO:0005622,GO:0044424,GO:0005737,GO:0043229,GO:0044444,GO:0044237,GO:0043226,GO:0043231,GO:0043227,GO:0008152,GO:0071704,GO:0044422,GO:0044446,GO:0044238,GO:0044464,GO:0009058,GO:0005623,GO:1901576,GO:0044249,GO:0044260,GO:0043170,GO:0034645,GO:0009059,GO:0009987,GO:0044267,GO:0043412,GO:0006464,GO:0036211,GO:0019538,GO:1901135,GO:0016740,GO:0003824,GO:0012505,GO:0005794,GO:0031090,GO:0036065,GO:…	intracellular,intracellular part,cytoplasm,intracellular organelle,cytoplasmic part,cellular metabolic process,organelle,intracellular membrane-bounded organelle,membrane-bounded organelle,metabolic process,organic substance metabolic process,organelle part,intracellular organelle part,primary metabolic process,cell part,biosynthetic process,cell,organic substance biosynthetic process,cellular bi…	mmu00601,mmu01100,mmu00603	Glycosphingolipid biosynthesis - lacto and neolacto series,Metabolic pathways,Glycosphingolipid biosynthesis - globo series
ENSMUST00000041105	ENSMUSG00000061186	Sfmbt2	transcript	0.047382	0.566273	-3.57909	0.000139745	0.0472171	Sterile alpha motif domain||Sterile alpha motif/pointed domain||Mbt repeat||SLED domain||-	GO:0005622,GO:0044424,GO:0043229,GO:0044237,GO:0043226,GO:0043231,GO:0043227,GO:0008152,GO:0071704,GO:0044422,GO:0044446,GO:0044238,GO:1901360,GO:0031323,GO:0006725,GO:0034641,GO:0046483,GO:0080090,GO:0006807,GO:0006139,GO:0019222,GO:0005515,GO:0005488,GO:0044464,GO:0009058,GO:0019219,GO:0005623,GO:0051171,GO:1901576,GO:0044249,GO:0044260,GO:0005634,GO:0044428,GO:0060255,GO:0044271,GO:0031981,GO:…	intracellular,intracellular part,intracellular organelle,cellular metabolic process,organelle,intracellular membrane-bounded organelle,membrane-bounded organelle,metabolic process,organic substance metabolic process,organelle part,intracellular organelle part,primary metabolic process,organic cyclic compound metabolic process,regulation of cellular metabolic process,cellular aromatic compound met…	--	--
ENSMUST00000041318	ENSMUSG00000036564	Ndrg4	transcript	0.0647357	0	Inf	0.0458799	1	NDRG||Protein NDRG4||-||Alpha/Beta hydrolase fold	GO:0005622,GO:0044424,GO:0005737,GO:0044444,GO:0005515,GO:0005488,GO:0044464,GO:0005623,GO:0005829,GO:0009987,GO:0044463,GO:0048522,GO:0048518,GO:0048519,GO:0050794,GO:0044767,GO:0048523,GO:0042995,GO:0035556,GO:0065007,GO:0050789,GO:0048513,GO:0048856,GO:0048731,GO:0032502,GO:0007275,GO:0010646,GO:0051641,GO:0031253,GO:0048583,GO:0048662,GO:0016477,GO:0023051,GO:0050896,GO:0009966,GO:0044699,GO:…	intracellular,intracellular part,cytoplasm,cytoplasmic part,protein binding,binding,cell part,cell,cytosol,cellular process,cell projection part,positive regulation of cellular process,positive regulation of biological process,negative regulation of biological process,regulation of cellular process,single-organism developmental process,negative regulation of cellular process,cell projection,intra…	--	--
ENSMUST00000041385	ENSMUSG00000034255	Arhgap27	transcript	0.408863	0.0129373	4.98201	0.00783085	0.553202	Rho GTPase-activating protein domain||Rho GTPase activating protein||SH3 domain||-||Pleckstrin homology domain||Rho GTPase activation protein||Quinoprotein alcohol dehydrogenase-like superfamily||WW domain||PH domain-like	GO:0005622,GO:0044424,GO:0005737,GO:0043229,GO:0044444,GO:0044237,GO:0043226,GO:0043231,GO:0043227,GO:0008152,GO:0071704,GO:0044422,GO:0044446,GO:0044238,GO:1901360,GO:0031323,GO:0006725,GO:0034641,GO:0046483,GO:0080090,GO:0006807,GO:0006139,GO:0019222,GO:0005515,GO:0005488,GO:0044464,GO:0019219,GO:0005623,GO:0005829,GO:0051171,GO:0005634,GO:0044428,GO:0031981,GO:0070013,GO:0043233,GO:0005654,GO:…	intracellular,intracellular part,cytoplasm,intracellular organelle,cytoplasmic part,cellular metabolic process,organelle,intracellular membrane-bounded organelle,membrane-bounded organelle,metabolic process,organic substance metabolic process,organelle part,intracellular organelle part,primary metabolic process,organic cyclic compound metabolic process,regulation of cellular metabolic process,cel…	--	--
ENSMUST00000041582	ENSMUSG00000038291	Snx25	transcript	0.0191753	2.31569	-6.91605	0.000376233	0.0882789	-||RGS domain||Phox homologous domain||Sorting nexin, C-terminal||Phox-associated domain	GO:0005622,GO:0044424,GO:0005737,GO:0043229,GO:0044444,GO:0044237,GO:0043226,GO:0043231,GO:0043227,GO:0008152,GO:0071704,GO:0044422,GO:0044446,GO:0044238,GO:0031323,GO:0080090,GO:0019222,GO:0005515,GO:0005488,GO:0044464,GO:0005623,GO:0044260,GO:0060255,GO:0043170,GO:0009987,GO:0006796,GO:0006793,GO:0044248,GO:0009056,GO:0044267,GO:0048519,GO:0043412,GO:0006464,GO:0036211,GO:0050794,GO:0008104,GO:…	intracellular,intracellular part,cytoplasm,intracellular organelle,cytoplasmic part,cellular metabolic process,organelle,intracellular membrane-bounded organelle,membrane-bounded organelle,metabolic process,organic substance metabolic process,organelle part,intracellular organelle part,primary metabolic process,regulation of cellular metabolic process,regulation of primary metabolic process,regul…	--	--
ENSMUST00000041593	ENSMUSG00000040272	Accs	transcript	0.330291	0.00412367	6.32367	0.000191273	0.0592136	Aminotransferase, class I/classII||Pyridoxal phosphate-dependent transferase, major region, subdomain 2||Pyridoxal phosphate-dependent transferase||Pyridoxal phosphate-dependent transferase, major region, subdomain 1	GO:0008152,GO:0005515,GO:0005488,GO:0009058,GO:0043167,GO:0042802,GO:0003824,GO:0043168,GO:0030170,GO:0008150,GO:0003674,GO:0005575,GO:0048037	metabolic process,protein binding,binding,biosynthetic process,ion binding,identical protein binding,catalytic activity,anion binding,pyridoxal phosphate binding,biological_process,molecular_function,cellular_component,cofactor binding	--	--
ENSMUST00000041633	ENSMUSG00000037321	Tap1	transcript	0	0.623212	#NAME?	0.00254066	0.282548	ABC transporter Tap-like||AAA+ ATPase domain||ABC transporter, conserved site||Antigen peptide transporter 1||ABC transporter type 1, transmembrane domain||P-loop containing nucleoside triphosphate hydrolase||ABC transporter-like	GO:0005622,GO:0044424,GO:0005737,GO:0043229,GO:0044444,GO:0043226,GO:0043231,GO:0043227,GO:0044422,GO:0044446,GO:0005515,GO:0005488,GO:0044464,GO:0005623,GO:0043228,GO:0043232,GO:1901363,GO:0009987,GO:0097159,GO:0005856,GO:0065008,GO:0006950,GO:0008104,GO:0043234,GO:0032991,GO:0044430,GO:0015031,GO:0065007,GO:0045184,GO:0042592,GO:0033036,GO:0015630,GO:0051641,GO:0043167,GO:0005783,GO:0050896,GO:…	intracellular,intracellular part,cytoplasm,intracellular organelle,cytoplasmic part,organelle,intracellular membrane-bounded organelle,membrane-bounded organelle,organelle part,intracellular organelle part,protein binding,binding,cell part,cell,non-membrane-bounded organelle,intracellular non-membrane-bounded organelle,heterocyclic compound binding,cellular process,organic cyclic compound binding…	mmu02010,mmu05340,mmu05168,mmu04612,mmu04145	ABC transporters,Primary immunodeficiency,Herpes simplex infection,Antigen processing and presentation,Phagosome
ENSMUST00000041761	ENSMUSG00000039405	Prss23	transcript	61.9105	172.932	-1.48195	0.0282158	1	Peptidase S1, PA clan||Serine proteases, trypsin domain||-||Serine proteases, trypsin family, histidine active site	GO:0005622,GO:0044424,GO:0043229,GO:0043226,GO:0043231,GO:0043227,GO:0008152,GO:0071704,GO:0044238,GO:0044464,GO:0005623,GO:0005634,GO:0043170,GO:0019538,GO:0031982,GO:0003824,GO:0031988,GO:0043230,GO:0065010,GO:0070062,GO:0008150,GO:0044421,GO:0016787,GO:0003674,GO:0005575,GO:0005576,GO:0006508,GO:0005615,GO:0004252,GO:0008236,GO:0017171,GO:0070011,GO:0008233,GO:0004175	intracellular,intracellular part,intracellular organelle,organelle,intracellular membrane-bounded organelle,membrane-bounded organelle,metabolic process,organic substance metabolic process,primary metabolic process,cell part,cell,nucleus,macromolecule metabolic process,protein metabolic process,vesicle,catalytic activity,membrane-bounded vesicle,extracellular organelle,extracellular membrane-boun…	--	--
ENSMUST00000042302	ENSMUSG00000038147	Cd84	transcript	1.50331	0.274937	2.45097	0.0302878	1	Immunoglobulin subtype||Immunoglobulin-like fold||Immunoglobulin-like domain	GO:0043226,GO:0043227,GO:0009987,GO:0048518,GO:0048519,GO:0050794,GO:0048523,GO:0065007,GO:0050789,GO:0051239,GO:0051641,GO:0048583,GO:0032387,GO:0050896,GO:0033004,GO:0044699,GO:0051649,GO:0051179,GO:0044763,GO:0031982,GO:0033003,GO:0032386,GO:0043299,GO:0002376,GO:0045055,GO:0051234,GO:0043305,GO:0031988,GO:0046907,GO:0043230,GO:0065010,GO:0043301,GO:0070062,GO:0033007,GO:0045576,GO:0006810,GO:…	organelle,membrane-bounded organelle,cellular process,positive regulation of biological process,negative regulation of biological process,regulation of cellular process,negative regulation of cellular process,biological regulation,regulation of biological process,regulation of multicellular organismal process,cellular localization,regulation of response to stimulus,negative regulation of intracel…	--	--
ENSMUST00000042576	ENSMUSG00000037971	1110032A03Rik	transcript	0.675761	0.096042	2.81478	0.0459655	1	Uncharacterised protein family UPF0686	GO:0005622,GO:0044424,GO:0043229,GO:0043226,GO:0043231,GO:0043227,GO:0044422,GO:0044446,GO:0044464,GO:0005623,GO:0005634,GO:0044428,GO:0031981,GO:0070013,GO:0043233,GO:0005654,GO:0031974,GO:0008150,GO:0003674,GO:0005575	intracellular,intracellular part,intracellular organelle,organelle,intracellular membrane-bounded organelle,membrane-bounded organelle,organelle part,intracellular organelle part,cell part,cell,nucleus,nuclear part,nuclear lumen,intracellular organelle lumen,organelle lumen,nucleoplasm,membrane-enclosed lumen,biological_process,molecular_function,cellular_component	--	--
ENSMUST00000043042	ENSMUSG00000041143	Tmco4	transcript	0.000830333	0.424718	-8.9986	7.37858e-05	0.0296861	Alpha/Beta hydrolase fold||-||Protein of unknown function DUF726	GO:0008150,GO:0003674,GO:0005575,GO:0016020,GO:0044425,GO:0016021,GO:0031224	biological_process,molecular_function,cellular_component,membrane,membrane part,integral to membrane,intrinsic to membrane	--	--
ENSMUST00000043151	ENSMUSG00000041020	Map7d2	transcript	0.134055	0	Inf	0.0181281	0.909929	Microtubule-associated protein 7 family||-	GO:0005622,GO:0044424,GO:0043229,GO:0043226,GO:0044464,GO:0005623,GO:0043228,GO:0043232,GO:0016043,GO:0071840,GO:0006996,GO:0009987,GO:0005856,GO:0007010,GO:0015630,GO:0044699,GO:0000226,GO:0044763,GO:0007017,GO:0008150,GO:0005198,GO:0003674,GO:0005575	intracellular,intracellular part,intracellular organelle,organelle,cell part,cell,non-membrane-bounded organelle,intracellular non-membrane-bounded organelle,cellular component organization,cellular component organization or biogenesis,organelle organization,cellular process,cytoskeleton,cytoskeleton organization,microtubule cytoskeleton,single-organism process,microtubule cytoskeleton organizati…	--	--
ENSMUST00000043419	ENSMUSG00000078812	Eif5a	transcript	37.3322	2.44865	3.93036	0.000326566	0.08182	Translation elongation factor, IF5A, hypusine site||Translation elongation factor IF5A||-||Ribosomal protein L2 domain 2||Translation elongation factor, IF5A C-terminal||Nucleic acid-binding, OB-fold||Translation protein SH3-like domain	GO:0005622,GO:0044424,GO:0005737,GO:0043229,GO:0044444,GO:0044237,GO:0043226,GO:0043231,GO:0043227,GO:0008152,GO:0071704,GO:0044422,GO:0044446,GO:0044238,GO:0031323,GO:0080090,GO:0019222,GO:0005515,GO:0005488,GO:0044464,GO:0009058,GO:0005623,GO:1901576,GO:0044249,GO:0044260,GO:0005634,GO:0044428,GO:0016043,GO:0060255,GO:0071840,GO:0043170,GO:0003676,GO:0031326,GO:0009889,GO:0034645,GO:0009059,GO:…	intracellular,intracellular part,cytoplasm,intracellular organelle,cytoplasmic part,cellular metabolic process,organelle,intracellular membrane-bounded organelle,membrane-bounded organelle,metabolic process,organic substance metabolic process,organelle part,intracellular organelle part,primary metabolic process,regulation of cellular metabolic process,regulation of primary metabolic process,regul…	--	--
ENSMUST00000043765	ENSMUSG00000040725	Hnrnpul1	transcript	29.6158	12.0932	1.29217	0.0253783	1	SAP domain||P-loop containing nucleoside triphosphate hydrolase||Concanavalin A-like lectin/glucanase domain||B30.2/SPRY domain||Heterogeneous nuclear ribonucleoprotein U-like protein 1||SPRY domain	GO:0005622,GO:0044424,GO:0043229,GO:0044237,GO:0043226,GO:0043231,GO:0043227,GO:0008152,GO:0071704,GO:0044422,GO:0044446,GO:0044238,GO:1901360,GO:0031323,GO:0006725,GO:0034641,GO:0046483,GO:0080090,GO:0006807,GO:0006139,GO:0019222,GO:0005515,GO:0005488,GO:0044464,GO:0009058,GO:0019219,GO:0005623,GO:0051171,GO:1901576,GO:0044249,GO:0044260,GO:0005634,GO:0044428,GO:0060255,GO:0044271,GO:0031981,GO:…	intracellular,intracellular part,intracellular organelle,cellular metabolic process,organelle,intracellular membrane-bounded organelle,membrane-bounded organelle,metabolic process,organic substance metabolic process,organelle part,intracellular organelle part,primary metabolic process,organic cyclic compound metabolic process,regulation of cellular metabolic process,cellular aromatic compound met…	mmu05164	Influenza A
ENSMUST00000044068	ENSMUSG00000039456	Morc3	transcript	0.12253	0.600181	-2.29227	0.0479557	1	Histidine kinase-like ATPase, C-terminal domain||Zinc finger, CW-type	GO:0005622,GO:0044424,GO:0043229,GO:0044237,GO:0043226,GO:0043231,GO:0043227,GO:0008152,GO:0071704,GO:0044422,GO:0044446,GO:0044238,GO:0019222,GO:0005488,GO:0044464,GO:0005623,GO:0044260,GO:0005634,GO:0044428,GO:0060255,GO:0031981,GO:0043170,GO:0003676,GO:0070013,GO:0043233,GO:1901363,GO:0005654,GO:0009987,GO:0031974,GO:0097159,GO:0010467,GO:0006796,GO:0006793,GO:0010468,GO:0044267,GO:0048519,GO:…	intracellular,intracellular part,intracellular organelle,cellular metabolic process,organelle,intracellular membrane-bounded organelle,membrane-bounded organelle,metabolic process,organic substance metabolic process,organelle part,intracellular organelle part,primary metabolic process,regulation of metabolic process,binding,cell part,cell,cellular macromolecule metabolic process,nucleus,nuclear p…	--	--
ENSMUST00000044188	ENSMUSG00000037358	4930578C19Rik	transcript	0.0713737	0	Inf	0.0255847	1	FAM69, protein-kinase domain||Uncharacterised protein family UPF0672	GO:0009987,GO:0050794,GO:0065007,GO:0050789,GO:0010646,GO:0048583,GO:0023051,GO:0050896,GO:0009966,GO:0044699,GO:0044763,GO:0051716,GO:0008150,GO:0003674,GO:0007154,GO:0005575,GO:0044700,GO:0023052,GO:0005576,GO:0007165	cellular process,regulation of cellular process,biological regulation,regulation of biological process,regulation of cell communication,regulation of response to stimulus,regulation of signaling,response to stimulus,regulation of signal transduction,single-organism process,single-organism cellular process,cellular response to stimulus,biological_process,molecular_function,cell communication,cellu…	--	--
ENSMUST00000044338	ENSMUSG00000036882	Arhgap33	transcript	0	0.640063	#NAME?	6.44545e-05	0.0276169	-||Rho GTPase activation protein||Phox homologous domain||Rho GTPase-activating protein domain||SH3 domain	GO:0005622,GO:0044424,GO:0005737,GO:0043229,GO:0044444,GO:0044237,GO:0043226,GO:0008152,GO:0071704,GO:0044238,GO:1901360,GO:0031323,GO:0006725,GO:0034641,GO:0046483,GO:0080090,GO:0006807,GO:0006139,GO:0019222,GO:0005515,GO:0005488,GO:0044464,GO:0019219,GO:0005623,GO:0051171,GO:0043228,GO:0043232,GO:0009987,GO:0031329,GO:0006796,GO:0006793,GO:0019637,GO:0044248,GO:0005856,GO:0009894,GO:0009056,GO:…	intracellular,intracellular part,cytoplasm,intracellular organelle,cytoplasmic part,cellular metabolic process,organelle,metabolic process,organic substance metabolic process,primary metabolic process,organic cyclic compound metabolic process,regulation of cellular metabolic process,cellular aromatic compound metabolic process,cellular nitrogen compound metabolic process,heterocycle metabolic pro…	--	--
ENSMUST00000044359	ENSMUSG00000052331	Ankrd44	transcript	2.11499	0.0132493	7.31859	0.000279609	0.0731513	Ankyrin repeat||Ankyrin repeat-containing domain	GO:0008150,GO:0003674,GO:0005575	biological_process,molecular_function,cellular_component	--	--
ENSMUST00000044620	ENSMUSG00000041147	Brca2	transcript	0.40916	0.004391	6.54197	6.24427e-05	0.0275535	Breast cancer type 2 susceptibility protein, helical domain||BRCA2 repeat||Tower domain||Breast cancer type 2 susceptibility protein||Nucleic acid-binding, OB-fold||BRCA2, oligonucleotide/oligosaccharide-binding 3||BRCA2, oligonucleotide/oligosaccharide-binding 1	GO:0005622,GO:0044424,GO:0005737,GO:0043229,GO:0044444,GO:0044237,GO:0043226,GO:0043231,GO:0043227,GO:0008152,GO:0071704,GO:0044422,GO:0044446,GO:0044238,GO:1901360,GO:0031323,GO:0006725,GO:0034641,GO:0046483,GO:0080090,GO:0006807,GO:0006139,GO:0019222,GO:0005515,GO:0005488,GO:0044464,GO:0009058,GO:0019219,GO:0005623,GO:0005829,GO:0051171,GO:1901576,GO:0044249,GO:0043228,GO:0043232,GO:0044260,GO:…	intracellular,intracellular part,cytoplasm,intracellular organelle,cytoplasmic part,cellular metabolic process,organelle,intracellular membrane-bounded organelle,membrane-bounded organelle,metabolic process,organic substance metabolic process,organelle part,intracellular organelle part,primary metabolic process,organic cyclic compound metabolic process,regulation of cellular metabolic process,cel…	mmu05212,mmu03440,mmu03460,mmu05200	Pancreatic cancer,Homologous recombination,Fanconi anemia pathway,Pathways in cancer
ENSMUST00000045620	ENSMUSG00000058173	Smco4	transcript	0.141578	1.10428	-2.96344	0.00856995	0.581364	Domian of unknown function DUF4519	GO:0008150,GO:0003674,GO:0005575,GO:0016020,GO:0044425,GO:0016021,GO:0031224	biological_process,molecular_function,cellular_component,membrane,membrane part,integral to membrane,intrinsic to membrane	--	--
ENSMUST00000045793	ENSMUSG00000035696	Rnf38	transcript	0.00341167	2.40315	-9.46023	4.82474e-05	0.0233838	Zinc finger, RING/FYVE/PHD-type||Zinc finger, RING-type||-	GO:0005622,GO:0044424,GO:0043229,GO:0044237,GO:0043226,GO:0043231,GO:0043227,GO:0008152,GO:0071704,GO:0044422,GO:0044446,GO:0044238,GO:0005488,GO:0044464,GO:0005623,GO:0044260,GO:0005634,GO:0044428,GO:0031981,GO:0043170,GO:0070013,GO:0043233,GO:0005654,GO:0009987,GO:0031974,GO:0044248,GO:0009056,GO:0044267,GO:0043412,GO:0006464,GO:0036211,GO:0044767,GO:1901575,GO:0042995,GO:0008270,GO:0048513,GO:…	intracellular,intracellular part,intracellular organelle,cellular metabolic process,organelle,intracellular membrane-bounded organelle,membrane-bounded organelle,metabolic process,organic substance metabolic process,organelle part,intracellular organelle part,primary metabolic process,binding,cell part,cell,cellular macromolecule metabolic process,nucleus,nuclear part,nuclear lumen,macromolecule …	--	--
ENSMUST00000045876	ENSMUSG00000041406	BC055324	transcript	0	0.357163	#NAME?	0.00407623	0.371949	-||Protein of unknown function DUF4487	GO:0008150,GO:0003674,GO:0005575	biological_process,molecular_function,cellular_component	--	--
ENSMUST00000046223	ENSMUSG00000041828	Abca8a	transcript	0.0471473	0.00334867	3.81552	0.0141872	0.787675	P-loop containing nucleoside triphosphate hydrolase||ABC transporter-like||ABC transporter A, ABCA||AAA+ ATPase domain||ABC transporter, conserved site	GO:0005622,GO:0044424,GO:0005737,GO:0043229,GO:0044444,GO:0043226,GO:0043231,GO:0043227,GO:0044422,GO:0044446,GO:0005488,GO:0044464,GO:0005623,GO:1901363,GO:0009987,GO:0097159,GO:0033036,GO:0043167,GO:0044699,GO:0051179,GO:0044763,GO:0003824,GO:0042623,GO:0016887,GO:0071702,GO:0051234,GO:0043168,GO:0005739,GO:0031090,GO:0006810,GO:0016818,GO:0016817,GO:0017111,GO:0000166,GO:1901265,GO:0016462,GO:…	intracellular,intracellular part,cytoplasm,intracellular organelle,cytoplasmic part,organelle,intracellular membrane-bounded organelle,membrane-bounded organelle,organelle part,intracellular organelle part,binding,cell part,cell,heterocyclic compound binding,cellular process,organic cyclic compound binding,macromolecule localization,ion binding,single-organism process,localization,single-organism…	mmu02010	ABC transporters
ENSMUST00000047075	ENSMUSG00000042308	Setd1a	transcript	2.94707	0.57257	2.36376	0.0138225	0.777648	SET domain||COMPASS complex Set1 subunit, N-SET domain||Post-SET domain||RNA recognition motif domain||-||Nucleotide-binding alpha-beta plait domain	GO:0005622,GO:0044424,GO:0043229,GO:0044237,GO:0043226,GO:0043231,GO:0043227,GO:0008152,GO:0071704,GO:0044422,GO:0044446,GO:0044238,GO:1901360,GO:0031323,GO:0006725,GO:0034641,GO:0046483,GO:0080090,GO:0006807,GO:0006139,GO:0019222,GO:0005515,GO:0005488,GO:0044464,GO:0009058,GO:0019219,GO:0005623,GO:0051171,GO:1901576,GO:0044249,GO:0043228,GO:0043232,GO:0044260,GO:0005634,GO:0044428,GO:0016043,GO:…	intracellular,intracellular part,intracellular organelle,cellular metabolic process,organelle,intracellular membrane-bounded organelle,membrane-bounded organelle,metabolic process,organic substance metabolic process,organelle part,intracellular organelle part,primary metabolic process,organic cyclic compound metabolic process,regulation of cellular metabolic process,cellular aromatic compound met…	mmu00310	Lysine degradation
ENSMUST00000047099	ENSMUSG00000041064	Pif1	transcript	0.0168677	0.553929	-5.03737	0.00730358	0.533812	-||DNA helicase Pif1-like||P-loop containing nucleoside triphosphate hydrolase||DNA helicase	GO:0005622,GO:0044424,GO:0005737,GO:0043229,GO:0044444,GO:0044237,GO:0043226,GO:0043231,GO:0043227,GO:0008152,GO:0071704,GO:0044422,GO:0044446,GO:0044238,GO:1901360,GO:0031323,GO:0006725,GO:0034641,GO:0046483,GO:0080090,GO:0006807,GO:0006139,GO:0019222,GO:0005515,GO:0005488,GO:0044464,GO:0009058,GO:0019219,GO:0005623,GO:0051171,GO:1901576,GO:0044249,GO:0043228,GO:0043232,GO:0044260,GO:0005634,GO:…	intracellular,intracellular part,cytoplasm,intracellular organelle,cytoplasmic part,cellular metabolic process,organelle,intracellular membrane-bounded organelle,membrane-bounded organelle,metabolic process,organic substance metabolic process,organelle part,intracellular organelle part,primary metabolic process,organic cyclic compound metabolic process,regulation of cellular metabolic process,cel…	--	--
ENSMUST00000047315	ENSMUSG00000037025	Foxa2	transcript	0.058918	0	Inf	0.00495283	0.418964	Forkhead box protein, C-terminal||Fork head domain conserved site1||Fork head domain conserved site 2||Winged helix-turn-helix DNA-binding domain||Fork-head N-terminal||Fork head domain	GO:0005622,GO:0044424,GO:0005737,GO:0043229,GO:0044237,GO:0043226,GO:0043231,GO:0043227,GO:0008152,GO:0071704,GO:0044422,GO:0044446,GO:0044238,GO:1901360,GO:0031323,GO:0006725,GO:0034641,GO:0046483,GO:0080090,GO:0006807,GO:0006139,GO:0019222,GO:0005515,GO:0005488,GO:0044464,GO:0009058,GO:0019219,GO:0005623,GO:0051171,GO:1901576,GO:0044249,GO:0044260,GO:0005634,GO:0044428,GO:0016043,GO:0060255,GO:…	intracellular,intracellular part,cytoplasm,intracellular organelle,cellular metabolic process,organelle,intracellular membrane-bounded organelle,membrane-bounded organelle,metabolic process,organic substance metabolic process,organelle part,intracellular organelle part,primary metabolic process,organic cyclic compound metabolic process,regulation of cellular metabolic process,cellular aromatic co…	mmu04950	Maturity onset diabetes of the young
ENSMUST00000047348	ENSMUSG00000037617	Spag1	transcript	0	0.451113	#NAME?	0.000108318	0.0400294	Tetratricopeptide repeat-containing domain||Tetratricopeptide repeat||Tetratricopeptide-like helical domain||RNA-polymerase II-associated protein 3-like, C-terminal domain||Tetratricopeptide repeat 1	GO:0005622,GO:0044424,GO:0005737,GO:0044444,GO:0005488,GO:0044464,GO:0005623,GO:0005829,GO:0016043,GO:0071840,GO:1901363,GO:0097159,GO:0022607,GO:0044085,GO:0043933,GO:0071822,GO:0043167,GO:0065003,GO:0044699,GO:0006461,GO:0070271,GO:0003824,GO:0043168,GO:0034622,GO:0000166,GO:1901265,GO:0032555,GO:0032553,GO:0017076,GO:0036094,GO:0035639,GO:0032550,GO:0001883,GO:0032549,GO:0001882,GO:0043623,GO:…	intracellular,intracellular part,cytoplasm,cytoplasmic part,binding,cell part,cell,cytosol,cellular component organization,cellular component organization or biogenesis,heterocyclic compound binding,organic cyclic compound binding,cellular component assembly,cellular component biogenesis,macromolecular complex subunit organization,protein complex subunit organization,ion binding,macromolecular co…	--	--
ENSMUST00000047370	ENSMUSG00000039092	Sptlc3	transcript	0.038468	0	Inf	0.020412	0.97966	Pyridoxal phosphate-dependent transferase, major region, subdomain 2||Aminotransferase, class-II, pyridoxal-phosphate binding site||Aminotransferase, class I/classII||Pyridoxal phosphate-dependent transferase, major region, subdomain 1||Pyridoxal phosphate-dependent transferase	GO:0005622,GO:0044424,GO:0005737,GO:0043229,GO:0044444,GO:0044237,GO:0043226,GO:0043231,GO:0043227,GO:0008152,GO:0071704,GO:0044422,GO:0044446,GO:0044238,GO:0006807,GO:0005488,GO:0044464,GO:0009058,GO:0005623,GO:1901576,GO:0044249,GO:0009987,GO:0043234,GO:0032991,GO:1901564,GO:0044710,GO:0043167,GO:0005783,GO:0042175,GO:0005789,GO:0016740,GO:0044432,GO:0003824,GO:0044255,GO:0012505,GO:0043168,GO:…	intracellular,intracellular part,cytoplasm,intracellular organelle,cytoplasmic part,cellular metabolic process,organelle,intracellular membrane-bounded organelle,membrane-bounded organelle,metabolic process,organic substance metabolic process,organelle part,intracellular organelle part,primary metabolic process,nitrogen compound metabolic process,binding,cell part,biosynthetic process,cell,organi…	mmu00600,mmu01100	Sphingolipid metabolism,Metabolic pathways
ENSMUST00000047425	ENSMUSG00000041308	Sntb2	transcript	0.06157	0	Inf	0.0499112	1	PH domain-like||PDZ domain||Pleckstrin homology domain||Syntrophin||Beta-2-syntrophin	GO:0005622,GO:0044424,GO:0005737,GO:0043229,GO:0044444,GO:0043226,GO:0043231,GO:0043227,GO:0044422,GO:0044446,GO:0005515,GO:0005488,GO:0044464,GO:0005623,GO:0043228,GO:0043232,GO:0003676,GO:1901363,GO:0097159,GO:0005856,GO:0043234,GO:0032991,GO:0044430,GO:0003723,GO:0008092,GO:0045202,GO:0015630,GO:0003779,GO:0030055,GO:0005925,GO:0005924,GO:0030054,GO:0031982,GO:0005912,GO:0070161,GO:0012505,GO:…	intracellular,intracellular part,cytoplasm,intracellular organelle,cytoplasmic part,organelle,intracellular membrane-bounded organelle,membrane-bounded organelle,organelle part,intracellular organelle part,protein binding,binding,cell part,cell,non-membrane-bounded organelle,intracellular non-membrane-bounded organelle,nucleic acid binding,heterocyclic compound binding,organic cyclic compound bin…	--	--
ENSMUST00000047614	ENSMUSG00000103310	Pcdha12	transcript	0.371048	0.0881533	2.07352	0.0374646	1	Cadherin, N-terminal||Cadherin||Protocadherin alpha-13||Cadherin-like||Cadherin, C-terminal catenin-binding domain||Cadherin conserved site	GO:0005488,GO:0044464,GO:0005623,GO:0009987,GO:0048856,GO:0048731,GO:0032502,GO:0007275,GO:0043167,GO:0044699,GO:0044763,GO:0007399,GO:0046872,GO:0043169,GO:0044707,GO:0008150,GO:0003674,GO:0007154,GO:0005575,GO:0032501,GO:0044700,GO:0023052,GO:0016020,GO:0022610,GO:0007155,GO:0007267,GO:0044459,GO:0016337,GO:0071944,GO:0005886,GO:0007156,GO:0031226,GO:0005887,GO:0044425,GO:0005509,GO:0016021,GO:…	binding,cell part,cell,cellular process,anatomical structure development,system development,developmental process,multicellular organismal development,ion binding,single-organism process,single-organism cellular process,nervous system development,metal ion binding,cation binding,single-multicellular organism process,biological_process,molecular_function,cell communication,cellular_component,multi…	--	--
ENSMUST00000047760	ENSMUSG00000038451	Spsb2	transcript	0	1.20851	#NAME?	0.0064753	0.498539	SOCS box domain||Concanavalin A-like lectin/glucanase domain||SPRY domain||B30.2/SPRY domain	GO:0005622,GO:0044424,GO:0005737,GO:0044237,GO:0008152,GO:0071704,GO:0044238,GO:0005515,GO:0005488,GO:0044464,GO:0005623,GO:0044260,GO:0043170,GO:0009987,GO:0044267,GO:0043412,GO:0006464,GO:0036211,GO:0050794,GO:0035556,GO:0065007,GO:0050789,GO:0019538,GO:0070647,GO:0050896,GO:0044699,GO:0044763,GO:0032446,GO:0016567,GO:0051716,GO:0008150,GO:0003674,GO:0007154,GO:0005575,GO:0044700,GO:0023052,GO:…	intracellular,intracellular part,cytoplasm,cellular metabolic process,metabolic process,organic substance metabolic process,primary metabolic process,protein binding,binding,cell part,cell,cellular macromolecule metabolic process,macromolecule metabolic process,cellular process,cellular protein metabolic process,macromolecule modification,cellular protein modification process,protein modification…	--	--
ENSMUST00000047830	ENSMUSG00000079277	Hoxd3	transcript	0.0995637	0	Inf	0.0165736	0.864942	-||Homeodomain-like||Homeobox protein, antennapedia type, conserved site||Homeodomain, metazoa||Domain of unknown function DUF4074||Homeobox, conserved site||Homeobox domain	GO:0005622,GO:0044424,GO:0043229,GO:0044237,GO:0043226,GO:0043231,GO:0043227,GO:0008152,GO:0071704,GO:0044422,GO:0044446,GO:0044238,GO:1901360,GO:0031323,GO:0006725,GO:0034641,GO:0046483,GO:0080090,GO:0006807,GO:0006139,GO:0019222,GO:0005488,GO:0044464,GO:0009058,GO:0019219,GO:0005623,GO:0051171,GO:1901576,GO:0044249,GO:0044260,GO:0005634,GO:0044428,GO:0060255,GO:0044271,GO:0031981,GO:0043170,GO:…	intracellular,intracellular part,intracellular organelle,cellular metabolic process,organelle,intracellular membrane-bounded organelle,membrane-bounded organelle,metabolic process,organic substance metabolic process,organelle part,intracellular organelle part,primary metabolic process,organic cyclic compound metabolic process,regulation of cellular metabolic process,cellular aromatic compound met…	--	--
ENSMUST00000047875	ENSMUSG00000035064	Eef2k	transcript	3.31416	7.79886	-1.23462	0.0377954	1	Sel1-like repeat||Tetratricopeptide-like helical domain||Protein kinase-like domain||-||MHCK/EF2 kinase||Eukaryotic elongation factor 2 kinase	GO:0005622,GO:0044424,GO:0005737,GO:0043229,GO:0044237,GO:0043226,GO:0008152,GO:0071704,GO:0044422,GO:0044446,GO:0044238,GO:0031323,GO:0080090,GO:0019222,GO:0005515,GO:0005488,GO:0044464,GO:0009058,GO:0005623,GO:1901576,GO:0044249,GO:0043228,GO:0043232,GO:0044260,GO:0016043,GO:0060255,GO:0071840,GO:0043170,GO:0003676,GO:0034645,GO:0009059,GO:1901363,GO:0009987,GO:0097159,GO:0010467,GO:0006796,GO:…	intracellular,intracellular part,cytoplasm,intracellular organelle,cellular metabolic process,organelle,metabolic process,organic substance metabolic process,organelle part,intracellular organelle part,primary metabolic process,regulation of cellular metabolic process,regulation of primary metabolic process,regulation of metabolic process,protein binding,binding,cell part,biosynthetic process,cel…	mmu04152,mmu04921	AMPK signaling pathway,Oxytocin signaling pathway
ENSMUST00000048180	ENSMUSG00000040268	Plekha1	transcript	0.648677	2.90986	-2.16538	0.0477288	1	PH domain-like||Pleckstrin homology domain	GO:0005622,GO:0044424,GO:0005737,GO:0043229,GO:0044444,GO:0044237,GO:0043226,GO:0043231,GO:0043227,GO:0008152,GO:0071704,GO:0044422,GO:0044446,GO:0044238,GO:1901360,GO:0005515,GO:0005488,GO:0044464,GO:0005623,GO:0005829,GO:0005634,GO:0044428,GO:0016043,GO:0071840,GO:0031981,GO:0031252,GO:0070013,GO:0043233,GO:0005654,GO:0009987,GO:0031974,GO:0033554,GO:0044463,GO:0048518,GO:0048519,GO:0065008,GO:…	intracellular,intracellular part,cytoplasm,intracellular organelle,cytoplasmic part,cellular metabolic process,organelle,intracellular membrane-bounded organelle,membrane-bounded organelle,metabolic process,organic substance metabolic process,organelle part,intracellular organelle part,primary metabolic process,organic cyclic compound metabolic process,protein binding,binding,cell part,cell,cytos…	--	--
ENSMUST00000048685	ENSMUSG00000042210	Abhd14a	transcript	0.03462	0.376818	-3.44419	0.017332	0.886524	Alpha/Beta hydrolase fold||Alpha/beta hydrolase fold-1	GO:0043226,GO:0043227,GO:0031982,GO:0031988,GO:0043230,GO:0065010,GO:0070062,GO:0044421,GO:0005575,GO:0005576	organelle,membrane-bounded organelle,vesicle,membrane-bounded vesicle,extracellular organelle,extracellular membrane-bounded organelle,extracellular vesicular exosome,extracellular region part,cellular_component,extracellular region	--	--
ENSMUST00000049152	ENSMUSG00000038301	Snx10	transcript	2.67013	0.510009	2.38832	0.00332804	0.327634	Phox homologous domain	GO:0005622,GO:0044424,GO:0005737,GO:0043229,GO:0044444,GO:0043226,GO:0043231,GO:0043227,GO:0044422,GO:0044446,GO:0005515,GO:0005488,GO:0044464,GO:0005623,GO:0043228,GO:0043232,GO:0005634,GO:0016043,GO:0071840,GO:0006996,GO:0009987,GO:0005856,GO:0008104,GO:0044767,GO:0044430,GO:0048869,GO:0015031,GO:0048513,GO:0045184,GO:0048856,GO:0048731,GO:0030154,GO:0032502,GO:0019899,GO:0033036,GO:0007275,GO:…	intracellular,intracellular part,cytoplasm,intracellular organelle,cytoplasmic part,organelle,intracellular membrane-bounded organelle,membrane-bounded organelle,organelle part,intracellular organelle part,protein binding,binding,cell part,cell,non-membrane-bounded organelle,intracellular non-membrane-bounded organelle,nucleus,cellular component organization,cellular component organization or bio…	--	--
ENSMUST00000049281	ENSMUSG00000034300	Fam53c	transcript	0.228876	0.010585	4.43447	0.0032989	0.327605	Family of FAM53	GO:0008150,GO:0003674,GO:0005575	biological_process,molecular_function,cellular_component	--	--
ENSMUST00000049404	ENSMUSG00000064302	Clasp1	transcript	1.4303	0.036992	5.27296	0.003058	0.315507	-||Armadillo-type fold||HEAT, type 2||Armadillo-like helical||CLASP N-terminal domain||CLIP-associating protein, metazoan	GO:0005622,GO:0044424,GO:0005737,GO:0043229,GO:0044444,GO:0043226,GO:0043231,GO:0043227,GO:0044422,GO:0044446,GO:0005515,GO:0005488,GO:0044464,GO:0005623,GO:0043228,GO:0043232,GO:0016043,GO:0071840,GO:0006996,GO:0009987,GO:0022607,GO:0005856,GO:0048522,GO:0048518,GO:0048519,GO:0065008,GO:0050793,GO:0044085,GO:0050794,GO:0008104,GO:0044767,GO:0043234,GO:0032991,GO:0044430,GO:0048523,GO:0048869,GO:…	intracellular,intracellular part,cytoplasm,intracellular organelle,cytoplasmic part,organelle,intracellular membrane-bounded organelle,membrane-bounded organelle,organelle part,intracellular organelle part,protein binding,binding,cell part,cell,non-membrane-bounded organelle,intracellular non-membrane-bounded organelle,cellular component organization,cellular component organization or biogenesis,…	--	--
ENSMUST00000049503	ENSMUSG00000032624	Eml4	transcript	0	0.114667	#NAME?	0.0104221	0.644613	Quinoprotein alcohol dehydrogenase-like superfamily||WD40 repeat||HELP||WD40/YVTN repeat-like-containing domain||WD40 repeat, conserved site||WD40-repeat-containing domain	GO:0005575,GO:0016020	cellular_component,membrane	mmu05223	Non-small cell lung cancer
ENSMUST00000049911	ENSMUSG00000015120	Ube2i	transcript	0.869925	9.2592	-3.41192	0.00311766	0.318935	SUMO-conjugating enzyme Ubc9||-||Ubiquitin-conjugating enzyme, active site||Ubiquitin-conjugating enzyme E2||Ubiquitin-conjugating enzyme/RWD-like	GO:0005622,GO:0044424,GO:0005737,GO:0043229,GO:0044444,GO:0044237,GO:0043226,GO:0043231,GO:0043227,GO:0008152,GO:0071704,GO:0044422,GO:0044446,GO:0044238,GO:1901360,GO:0031323,GO:0006725,GO:0034641,GO:0046483,GO:0080090,GO:0006807,GO:0006139,GO:0019222,GO:0005515,GO:0005488,GO:0044464,GO:0009058,GO:0019219,GO:0005623,GO:0005829,GO:0051171,GO:1901576,GO:0044249,GO:0044260,GO:0005634,GO:0044428,GO:…	intracellular,intracellular part,cytoplasm,intracellular organelle,cytoplasmic part,cellular metabolic process,organelle,intracellular membrane-bounded organelle,membrane-bounded organelle,metabolic process,organic substance metabolic process,organelle part,intracellular organelle part,primary metabolic process,organic cyclic compound metabolic process,regulation of cellular metabolic process,cel…	mmu04120,mmu03013,mmu05206,mmu04064	Ubiquitin mediated proteolysis,RNA transport,MicroRNAs in cancer,NF-kappa B signaling pathway
ENSMUST00000049932	ENSMUSG00000025958	Creb1	transcript	1.63851	0.0157097	6.70459	0.00119793	0.183981	cAMP response element binding (CREB) protein||Coactivator CBP, pKID||-||Basic-leucine zipper domain	GO:0005622,GO:0044424,GO:0005737,GO:0043229,GO:0044444,GO:0044237,GO:0043226,GO:0043231,GO:0043227,GO:0008152,GO:0071704,GO:0044422,GO:0044446,GO:0044238,GO:1901360,GO:0031323,GO:0006725,GO:0034641,GO:0046483,GO:0080090,GO:0006807,GO:0006139,GO:0019222,GO:0005515,GO:0005488,GO:0044464,GO:0009058,GO:0019219,GO:0005623,GO:0051171,GO:1901576,GO:0044249,GO:0043228,GO:0043232,GO:0044260,GO:0005634,GO:…	intracellular,intracellular part,cytoplasm,intracellular organelle,cytoplasmic part,cellular metabolic process,organelle,intracellular membrane-bounded organelle,membrane-bounded organelle,metabolic process,organic substance metabolic process,organelle part,intracellular organelle part,primary metabolic process,organic cyclic compound metabolic process,regulation of cellular metabolic process,cel…	mmu04024,mmu04915,mmu04713,mmu04380,mmu04152,mmu04261,mmu04022,mmu04725,mmu05161,mmu05215,mmu04911,mmu04916,mmu05203,mmu04710,mmu05166,mmu04151,mmu05031,mmu04918,mmu05152,mmu04728,mmu05016,mmu04962,mmu05030,mmu04612,mmu04668,mmu05034	cAMP signaling pathway,Estrogen signaling pathway,Circadian entrainment,Osteoclast differentiation,AMPK signaling pathway,Adrenergic signaling in cardiomyocytes,cGMP-PKG signaling pathway,Cholinergic synapse,Hepatitis B,Prostate cancer,Insulin secretion,Melanogenesis,Viral carcinogenesis,Circadian rhythm,HTLV-I infection,PI3K-Akt signaling pathway,Amphetamine addiction,Thyroid hormone synthesis,T…
ENSMUST00000050010	ENSMUSG00000026696	Vamp4	transcript	0	0.438575	#NAME?	0.00204958	0.251953	Synaptobrevin	GO:0005622,GO:0044424,GO:0005737,GO:0043229,GO:0044444,GO:0043226,GO:0043231,GO:0043227,GO:0044422,GO:0044446,GO:0005515,GO:0005488,GO:0044464,GO:0005623,GO:0016043,GO:0071840,GO:0006996,GO:0009987,GO:0022607,GO:0044085,GO:0050794,GO:0008104,GO:0043234,GO:0032991,GO:0015031,GO:0007010,GO:0065007,GO:0043933,GO:0050789,GO:0045184,GO:0071822,GO:0045202,GO:0033036,GO:0051641,GO:0065003,GO:0044699,GO:…	intracellular,intracellular part,cytoplasm,intracellular organelle,cytoplasmic part,organelle,intracellular membrane-bounded organelle,membrane-bounded organelle,organelle part,intracellular organelle part,protein binding,binding,cell part,cell,cellular component organization,cellular component organization or biogenesis,organelle organization,cellular process,cellular component assembly,cellular…	mmu04130	SNARE interactions in vesicular transport
ENSMUST00000050011	ENSMUSG00000079362	Gm43302	transcript	0.0798003	0	Inf	0.00438332	0.388839	Guanylate-binding protein, N-terminal||Guanylate-binding protein, C-terminal||P-loop containing nucleoside triphosphate hydrolase||GB1/RHD3-type guanine nucleotide-binding (G) domain	GO:0005488,GO:1901363,GO:0009987,GO:0097159,GO:0006950,GO:0043167,GO:0050896,GO:0044699,GO:0044763,GO:0070887,GO:0003824,GO:0051716,GO:0002376,GO:0006952,GO:0043168,GO:0016818,GO:0071310,GO:0016817,GO:0017111,GO:0000166,GO:1901265,GO:0016462,GO:0010033,GO:0071345,GO:0032555,GO:0034097,GO:0032553,GO:0034341,GO:0017076,GO:0071346,GO:0036094,GO:0035639,GO:0006955,GO:0032550,GO:0001883,GO:0032549,GO:…	binding,heterocyclic compound binding,cellular process,organic cyclic compound binding,response to stress,ion binding,response to stimulus,single-organism process,single-organism cellular process,cellular response to chemical stimulus,catalytic activity,cellular response to stimulus,immune system process,defense response,anion binding,hydrolase activity, acting on acid anhydrides, in phosphorus-c…	--	--
ENSMUST00000050276	ENSMUSG00000071452	Gm11397	transcript	0.076141	0	Inf	0.0270952	1	Serpin family||Serpin domain||Serpin, conserved site||Serpin B9/maspin	GO:0005622,GO:0044424,GO:0005737,GO:0008152,GO:0019222,GO:0044464,GO:0005623,GO:0065007,GO:0050789,GO:0050790,GO:0051336,GO:0065009,GO:0030234,GO:0044092,GO:0043086,GO:0004857,GO:0008150,GO:0044421,GO:0003674,GO:0005575,GO:0005576,GO:0051346,GO:0061135,GO:0010466,GO:0010951,GO:0004867,GO:0004866,GO:0030414,GO:0061134,GO:0052548,GO:0052547,GO:0005615	intracellular,intracellular part,cytoplasm,metabolic process,regulation of metabolic process,cell part,cell,biological regulation,regulation of biological process,regulation of catalytic activity,regulation of hydrolase activity,regulation of molecular function,enzyme regulator activity,negative regulation of molecular function,negative regulation of catalytic activity,enzyme inhibitor activity,b…	mmu05146	Amoebiasis
ENSMUST00000050312	ENSMUSG00000027223	Mapk8ip1	transcript	1.24392	0.00110567	10.1358	0.00252958	0.282548	PTB/PI domain||PH domain-like||SH3 domain	GO:0005622,GO:0044424,GO:0005737,GO:0043229,GO:0044444,GO:0044237,GO:0043226,GO:0043231,GO:0043227,GO:0008152,GO:0071704,GO:0044422,GO:0044446,GO:0044238,GO:1901360,GO:0031323,GO:0006725,GO:0034641,GO:0046483,GO:0080090,GO:0006807,GO:0006139,GO:0019222,GO:0005515,GO:0005488,GO:0044464,GO:0009058,GO:0019219,GO:0005623,GO:0005829,GO:0051171,GO:1901576,GO:0044249,GO:0044260,GO:0005634,GO:0060255,GO:…	intracellular,intracellular part,cytoplasm,intracellular organelle,cytoplasmic part,cellular metabolic process,organelle,intracellular membrane-bounded organelle,membrane-bounded organelle,metabolic process,organic substance metabolic process,organelle part,intracellular organelle part,primary metabolic process,organic cyclic compound metabolic process,regulation of cellular metabolic process,cel…	mmu04010	MAPK signaling pathway
ENSMUST00000050446	ENSMUSG00000045751	Mms22l	transcript	0.573627	0	Inf	0.00174447	0.230052	Protein MMS22-like, N-terminal||MMS22-like, C-terminal	GO:0005622,GO:0044424,GO:0005737,GO:0043229,GO:0044444,GO:0044237,GO:0043226,GO:0043231,GO:0043227,GO:0008152,GO:0071704,GO:0044422,GO:0044446,GO:0044238,GO:1901360,GO:0006725,GO:0034641,GO:0046483,GO:0006807,GO:0006139,GO:0044464,GO:0009058,GO:0005623,GO:0005829,GO:1901576,GO:0044249,GO:0043228,GO:0043232,GO:0044260,GO:0005634,GO:0044428,GO:0031981,GO:0043170,GO:0034645,GO:0070013,GO:0009059,GO:…	intracellular,intracellular part,cytoplasm,intracellular organelle,cytoplasmic part,cellular metabolic process,organelle,intracellular membrane-bounded organelle,membrane-bounded organelle,metabolic process,organic substance metabolic process,organelle part,intracellular organelle part,primary metabolic process,organic cyclic compound metabolic process,cellular aromatic compound metabolic process…	--	--
ENSMUST00000050487	ENSMUSG00000024610	Cd74	transcript	0.114561	0	Inf	0.0256418	1	Thyroglobulin type-1||MHC class II-associated invariant chain, trimerisation||MHC class II-associated invariant chain||MHC class II-associated invariant chain/CLIP, MHC II-interacting	GO:0005622,GO:0044424,GO:0005737,GO:0043229,GO:0044444,GO:0044237,GO:0043226,GO:0043231,GO:0043227,GO:0008152,GO:0071704,GO:0044238,GO:1901360,GO:0031323,GO:0006725,GO:0034641,GO:0046483,GO:0080090,GO:0006807,GO:0006139,GO:0019222,GO:0005515,GO:0005488,GO:0044464,GO:0009058,GO:0019219,GO:0005623,GO:0051171,GO:1901576,GO:0044249,GO:0044260,GO:0016043,GO:0060255,GO:0071840,GO:0044271,GO:0043170,GO:…	intracellular,intracellular part,cytoplasm,intracellular organelle,cytoplasmic part,cellular metabolic process,organelle,intracellular membrane-bounded organelle,membrane-bounded organelle,metabolic process,organic substance metabolic process,primary metabolic process,organic cyclic compound metabolic process,regulation of cellular metabolic process,cellular aromatic compound metabolic process,ce…	mmu05152,mmu05168,mmu04612	Tuberculosis,Herpes simplex infection,Antigen processing and presentation
ENSMUST00000050735	ENSMUSG00000049421	Zfp260	transcript	2.59169	11.8191	-2.18916	0.00336192	0.329118	Zinc finger, C2H2-like||-||Zinc finger, C2H2||Zinc finger C2H2-type/integrase DNA-binding domain	GO:0005622,GO:0044424,GO:0005737,GO:0043229,GO:0044444,GO:0044237,GO:0043226,GO:0043231,GO:0043227,GO:0008152,GO:0071704,GO:0044422,GO:0044446,GO:0044238,GO:1901360,GO:0031323,GO:0006725,GO:0034641,GO:0046483,GO:0080090,GO:0006807,GO:0006139,GO:0019222,GO:0005488,GO:0044464,GO:0009058,GO:0019219,GO:0005623,GO:0005829,GO:0051171,GO:1901576,GO:0044249,GO:0044260,GO:0005634,GO:0044428,GO:0060255,GO:…	intracellular,intracellular part,cytoplasm,intracellular organelle,cytoplasmic part,cellular metabolic process,organelle,intracellular membrane-bounded organelle,membrane-bounded organelle,metabolic process,organic substance metabolic process,organelle part,intracellular organelle part,primary metabolic process,organic cyclic compound metabolic process,regulation of cellular metabolic process,cel…	--	--
ENSMUST00000051264	ENSMUSG00000047798	Cd300lf	transcript	0.101378	0	Inf	0.0123335	0.720617	Immunoglobulin subtype||Immunoglobulin-like fold||Immunoglobulin-like domain||Immunoglobulin V-set domain	GO:0005515,GO:0005488,GO:0044464,GO:0005623,GO:0016043,GO:0071840,GO:0009987,GO:0048522,GO:0048518,GO:0048519,GO:0050794,GO:0006950,GO:0044767,GO:0048523,GO:0048869,GO:0065007,GO:0050789,GO:0048513,GO:0051128,GO:0048856,GO:0048731,GO:0030154,GO:0032502,GO:0007275,GO:0051130,GO:0010646,GO:0043167,GO:0048583,GO:0051129,GO:0023051,GO:0050896,GO:0009966,GO:0033004,GO:0044699,GO:0080134,GO:0040011,GO:…	protein binding,binding,cell part,cell,cellular component organization,cellular component organization or biogenesis,cellular process,positive regulation of cellular process,positive regulation of biological process,negative regulation of biological process,regulation of cellular process,response to stress,single-organism developmental process,negative regulation of cellular process,cellular deve…	--	--
ENSMUST00000051419	ENSMUSG00000027200	Sema6d	transcript	0.188321	0	Inf	0.00677984	0.511986	Sema domain||Plexin repeat||WD40/YVTN repeat-like-containing domain||Semaphorin	GO:0005622,GO:0044424,GO:0005737,GO:0043229,GO:0044444,GO:0043226,GO:0043231,GO:0043227,GO:0005515,GO:0005488,GO:0044464,GO:0005623,GO:0009987,GO:0048522,GO:0048518,GO:0048519,GO:0050794,GO:0044767,GO:0048523,GO:0048869,GO:0065007,GO:0050789,GO:0048513,GO:0048856,GO:0048731,GO:0030154,GO:0032502,GO:0007275,GO:0016477,GO:0044699,GO:0040011,GO:0051179,GO:0044763,GO:0006928,GO:0007399,GO:0048870,GO:…	intracellular,intracellular part,cytoplasm,intracellular organelle,cytoplasmic part,organelle,intracellular membrane-bounded organelle,membrane-bounded organelle,protein binding,binding,cell part,cell,cellular process,positive regulation of cellular process,positive regulation of biological process,negative regulation of biological process,regulation of cellular process,single-organism developmen…	mmu04360	Axon guidance
ENSMUST00000051846	ENSMUSG00000060613	Cyp2c70	transcript	0.0667583	0	Inf	0.0297557	1	Cytochrome P450, E-class, group I||Cytochrome P450, conserved site||Cytochrome P450	GO:0005622,GO:0044424,GO:0005737,GO:0043229,GO:0044444,GO:0044237,GO:0043226,GO:0043231,GO:0043227,GO:0008152,GO:0071704,GO:0044422,GO:0044446,GO:0044238,GO:0005488,GO:0044464,GO:0005623,GO:1901363,GO:0009987,GO:0097159,GO:0044710,GO:0044281,GO:0043167,GO:0005783,GO:0046914,GO:0042175,GO:0005789,GO:0044432,GO:0003824,GO:0044255,GO:0046872,GO:0012505,GO:0043169,GO:0031090,GO:0006629,GO:0008150,GO:…	intracellular,intracellular part,cytoplasm,intracellular organelle,cytoplasmic part,cellular metabolic process,organelle,intracellular membrane-bounded organelle,membrane-bounded organelle,metabolic process,organic substance metabolic process,organelle part,intracellular organelle part,primary metabolic process,binding,cell part,cell,heterocyclic compound binding,cellular process,organic cyclic c…	mmu04726,mmu04750,mmu05204,mmu01100,mmu00830,mmu00140,mmu00591,mmu00590	Serotonergic synapse,Inflammatory mediator regulation of TRP channels,Chemical carcinogenesis,Metabolic pathways,Retinol metabolism,Steroid hormone biosynthesis,Linoleic acid metabolism,Arachidonic acid metabolism
ENSMUST00000051973	ENSMUSG00000044903	Psg22	transcript	0	0.115269	#NAME?	0.0424003	1	Immunoglobulin-like fold||Immunoglobulin V-set domain||Immunoglobulin-like domain||Immunoglobulin subtype||Immunoglobulin I-set||Immunoglobulin subtype 2	GO:0005515,GO:0005488,GO:0009987,GO:0048522,GO:0048518,GO:0050793,GO:0050794,GO:0008104,GO:0044767,GO:0015031,GO:0065007,GO:0050789,GO:0045184,GO:0022603,GO:0051094,GO:0048856,GO:0048731,GO:0032502,GO:0033036,GO:0007275,GO:2000026,GO:0051239,GO:0051641,GO:0009653,GO:0044699,GO:0051649,GO:0051179,GO:0044763,GO:0048646,GO:0071702,GO:0051234,GO:0045766,GO:0045765,GO:0006810,GO:0072358,GO:0072359,GO:…	protein binding,binding,cellular process,positive regulation of cellular process,positive regulation of biological process,regulation of developmental process,regulation of cellular process,protein localization,single-organism developmental process,protein transport,biological regulation,regulation of biological process,establishment of protein localization,regulation of anatomical structure morp…	--	--
ENSMUST00000052029	ENSMUSG00000033526	Ppip5k1	transcript	0.01629	0.505232	-4.95489	0.0338141	1	Inositol hexakisphosphate and diphosphoinositol-pentakisphosphate kinase 1||Histidine phosphatase superfamily, clade-2||-||Histidine acid phosphatase active site||Histidine phosphatase superfamily	GO:0005622,GO:0044424,GO:0005737,GO:0043229,GO:0044444,GO:0044237,GO:0043226,GO:0043231,GO:0043227,GO:0008152,GO:0071704,GO:0044422,GO:0044446,GO:0044238,GO:0005488,GO:0044464,GO:0009058,GO:0005623,GO:0005829,GO:1901576,GO:0005634,GO:0044428,GO:0031981,GO:0070013,GO:0043233,GO:1901363,GO:0005654,GO:0009987,GO:0031974,GO:0097159,GO:0006796,GO:0006793,GO:0019637,GO:0044710,GO:0044281,GO:0043167,GO:…	intracellular,intracellular part,cytoplasm,intracellular organelle,cytoplasmic part,cellular metabolic process,organelle,intracellular membrane-bounded organelle,membrane-bounded organelle,metabolic process,organic substance metabolic process,organelle part,intracellular organelle part,primary metabolic process,binding,cell part,biosynthetic process,cell,cytosol,organic substance biosynthetic pro…	--	--
ENSMUST00000052325	ENSMUSG00000005732	Ranbp1	transcript	0.9575	0.014458	6.04933	0.0017881	0.233397	Ran binding domain||PH domain-like	GO:0005622,GO:0044424,GO:0005737,GO:0043229,GO:0044444,GO:0044237,GO:0043226,GO:0043231,GO:0043227,GO:0008152,GO:0071704,GO:0044422,GO:0044446,GO:0044238,GO:1901360,GO:0031323,GO:0006725,GO:0034641,GO:0046483,GO:0080090,GO:0006807,GO:0006139,GO:0019222,GO:0005515,GO:0005488,GO:0044464,GO:0019219,GO:0005623,GO:0005829,GO:0051171,GO:0043228,GO:0043232,GO:0044260,GO:0005634,GO:0016043,GO:0071840,GO:…	intracellular,intracellular part,cytoplasm,intracellular organelle,cytoplasmic part,cellular metabolic process,organelle,intracellular membrane-bounded organelle,membrane-bounded organelle,metabolic process,organic substance metabolic process,organelle part,intracellular organelle part,primary metabolic process,organic cyclic compound metabolic process,regulation of cellular metabolic process,cel…	mmu05203,mmu05166	Viral carcinogenesis,HTLV-I infection
ENSMUST00000052836	ENSMUSG00000029106	Add1	transcript	1.32674	0	Inf	0.00132597	0.194431	Alpha-adducin||Class II aldolase/adducin N-terminal	GO:0005622,GO:0044424,GO:0005737,GO:0043229,GO:0044237,GO:0043226,GO:0043231,GO:0043227,GO:0008152,GO:0071704,GO:0044422,GO:0044446,GO:0044238,GO:0005515,GO:0005488,GO:0044464,GO:0005623,GO:0043228,GO:0043232,GO:0044260,GO:0005634,GO:0044428,GO:0016043,GO:0071840,GO:0031981,GO:0006996,GO:0043170,GO:0003676,GO:0070013,GO:0043233,GO:1901363,GO:0005654,GO:0009987,GO:0031974,GO:0097159,GO:0022607,GO:…	intracellular,intracellular part,cytoplasm,intracellular organelle,cellular metabolic process,organelle,intracellular membrane-bounded organelle,membrane-bounded organelle,metabolic process,organic substance metabolic process,organelle part,intracellular organelle part,primary metabolic process,protein binding,binding,cell part,cell,non-membrane-bounded organelle,intracellular non-membrane-bounde…	--	--
ENSMUST00000053098	ENSMUSG00000066798	Zbtb6	transcript	0.00299133	2.28747	-9.57875	0.000143461	0.0474585	BTB/POZ domain||Zinc finger C2H2-type/integrase DNA-binding domain||Zinc finger, C2H2||Zinc finger, C2H2-like||SKP1/BTB/POZ domain	GO:0005622,GO:0044424,GO:0005737,GO:0043229,GO:0044444,GO:0044237,GO:0043226,GO:0043231,GO:0043227,GO:0008152,GO:0071704,GO:0044238,GO:1901360,GO:0031323,GO:0006725,GO:0034641,GO:0046483,GO:0080090,GO:0006807,GO:0006139,GO:0019222,GO:0005488,GO:0044464,GO:0009058,GO:0019219,GO:0005623,GO:0051171,GO:1901576,GO:0044249,GO:0044260,GO:0005634,GO:0060255,GO:0044271,GO:0043170,GO:0003676,GO:0031326,GO:…	intracellular,intracellular part,cytoplasm,intracellular organelle,cytoplasmic part,cellular metabolic process,organelle,intracellular membrane-bounded organelle,membrane-bounded organelle,metabolic process,organic substance metabolic process,primary metabolic process,organic cyclic compound metabolic process,regulation of cellular metabolic process,cellular aromatic compound metabolic process,ce…	--	--
ENSMUST00000054055	ENSMUSG00000051527	Usp29	transcript	0	0.025409	#NAME?	0.0273016	1	Ubiquitin specific protease, conserved site||Ubiquitin carboxyl-terminal hydrolase 37, pleckstrin homology-like domain||Ubiquitin-specific peptidase 29||Ubiquitin specific protease domain||Peptidase C19, ubiquitin carboxyl-terminal hydrolase	GO:0044237,GO:0008152,GO:0071704,GO:0044238,GO:0044260,GO:0043170,GO:0009987,GO:0044248,GO:0009056,GO:0044267,GO:0043412,GO:0006464,GO:0036211,GO:1901575,GO:0019538,GO:0070647,GO:0003824,GO:0043632,GO:0019941,GO:0006511,GO:0044257,GO:0051603,GO:0030163,GO:0044265,GO:0009057,GO:0070646,GO:0016579,GO:0008150,GO:0016787,GO:0003674,GO:0008234,GO:0006508,GO:0070011,GO:0008233	cellular metabolic process,metabolic process,organic substance metabolic process,primary metabolic process,cellular macromolecule metabolic process,macromolecule metabolic process,cellular process,cellular catabolic process,catabolic process,cellular protein metabolic process,macromolecule modification,cellular protein modification process,protein modification process,organic substance catabolic …	--	--
ENSMUST00000054301	ENSMUSG00000003123	Lipe	transcript	0.157219	0	Inf	0.000954014	0.159801	Alpha/Beta hydrolase fold||Lipase, GDXG, putative serine active site||-||Lipase, GDXG, putative histidine active site||Hormone-sensitive lipase, N-terminal||Alpha/beta hydrolase fold-3	GO:0005622,GO:0044424,GO:0005737,GO:0043229,GO:0044444,GO:0044237,GO:0043226,GO:0043231,GO:0043227,GO:0008152,GO:0071704,GO:0044238,GO:1901360,GO:0006725,GO:0034641,GO:0046483,GO:0006807,GO:0006139,GO:0005515,GO:0005488,GO:0044464,GO:0009058,GO:0005623,GO:0005829,GO:1901576,GO:0044249,GO:0044260,GO:0005634,GO:0044271,GO:0043170,GO:0003676,GO:1901362,GO:0018130,GO:0019438,GO:0034645,GO:0034654,GO:…	intracellular,intracellular part,cytoplasm,intracellular organelle,cytoplasmic part,cellular metabolic process,organelle,intracellular membrane-bounded organelle,membrane-bounded organelle,metabolic process,organic substance metabolic process,primary metabolic process,organic cyclic compound metabolic process,cellular aromatic compound metabolic process,cellular nitrogen compound metabolic proces…	mmu04024,mmu04910,mmu04152	cAMP signaling pathway,Insulin signaling pathway,AMPK signaling pathway
ENSMUST00000054555	ENSMUSG00000047003	Zfp41	transcript	6e-06	0.146698	-14.5775	0.00597405	0.473692	Zinc finger, C2H2||Zinc finger C2H2-type/integrase DNA-binding domain||Zinc finger, C2H2-like	GO:0005622,GO:0044424,GO:0043229,GO:0044237,GO:0043226,GO:0043231,GO:0043227,GO:0008152,GO:0071704,GO:0044238,GO:1901360,GO:0031323,GO:0006725,GO:0034641,GO:0046483,GO:0080090,GO:0006807,GO:0006139,GO:0019222,GO:0005488,GO:0044464,GO:0009058,GO:0019219,GO:0005623,GO:0051171,GO:1901576,GO:0044249,GO:0044260,GO:0005634,GO:0060255,GO:0044271,GO:0043170,GO:0003676,GO:0031326,GO:0009889,GO:1901362,GO:…	intracellular,intracellular part,intracellular organelle,cellular metabolic process,organelle,intracellular membrane-bounded organelle,membrane-bounded organelle,metabolic process,organic substance metabolic process,primary metabolic process,organic cyclic compound metabolic process,regulation of cellular metabolic process,cellular aromatic compound metabolic process,cellular nitrogen compound me…	--	--
ENSMUST00000054945	ENSMUSG00000028427	Aqp7	transcript	0.216724	0	Inf	0.00216462	0.256007	Major intrinsic protein||Aquaporin-like||Aquaporin 7	GO:0005622,GO:0044424,GO:0005737,GO:0044464,GO:0005623,GO:0009987,GO:0044463,GO:0065008,GO:0043234,GO:0032991,GO:0042995,GO:0065007,GO:0042592,GO:0031253,GO:0050896,GO:0044699,GO:0051179,GO:0044763,GO:0030054,GO:0071702,GO:0051234,GO:0006810,GO:0048878,GO:0042493,GO:0005911,GO:0030529,GO:0044707,GO:0008150,GO:0044765,GO:0044702,GO:0007283,GO:0048232,GO:0008643,GO:0015254,GO:0000003,GO:0022829,GO:…	intracellular,intracellular part,cytoplasm,cell part,cell,cellular process,cell projection part,regulation of biological quality,protein complex,macromolecular complex,cell projection,biological regulation,homeostatic process,cell projection membrane,response to stimulus,single-organism process,localization,single-organism cellular process,cell junction,organic substance transport,establishment o…	mmu03320	PPAR signaling pathway
ENSMUST00000054990	ENSMUSG00000027993	Trim2	transcript	0.634222	0.000477	10.3768	0.00388976	0.362772	Zinc finger, RING-type, conserved site||RING-type zinc-finger, LisH dimerisation motif||Six-bladed beta-propeller, TolB-like||Immunoglobulin-like fold||-||Zinc finger, RING-type||Filamin/ABP280 repeat-like||Zinc finger, RING/FYVE/PHD-type||B-box, C-terminal||Filamin/ABP280 repeat||B-box-type zinc finger||Immunoglobulin E-set||NHL repeat, subgroup||NHL repeat	GO:0005622,GO:0044424,GO:0005737,GO:0044237,GO:0008152,GO:0071704,GO:0044238,GO:0005515,GO:0005488,GO:0044464,GO:0005623,GO:0044260,GO:0043170,GO:0009987,GO:0044267,GO:0043412,GO:0006464,GO:0036211,GO:0050794,GO:0008270,GO:0065007,GO:0050789,GO:0008092,GO:0019538,GO:0043167,GO:0016881,GO:0046914,GO:0070647,GO:0019787,GO:0044699,GO:0016874,GO:0016879,GO:0044763,GO:0032446,GO:0004842,GO:0016740,GO:…	intracellular,intracellular part,cytoplasm,cellular metabolic process,metabolic process,organic substance metabolic process,primary metabolic process,protein binding,binding,cell part,cell,cellular macromolecule metabolic process,macromolecule metabolic process,cellular process,cellular protein metabolic process,macromolecule modification,cellular protein modification process,protein modification…	--	--
ENSMUST00000055022	ENSMUSG00000002871	Tpra1	transcript	0.050484	1.28088	-4.66516	0.00887271	0.590587	Transmembrane protein adipocyte-associated 1||-	GO:0044464,GO:0005623,GO:0009987,GO:0048519,GO:0050794,GO:0044767,GO:0048523,GO:0065007,GO:0050789,GO:0048856,GO:0032502,GO:0007275,GO:0009790,GO:0044699,GO:0044763,GO:0007049,GO:0000278,GO:0051301,GO:0022402,GO:0051726,GO:0044707,GO:0008150,GO:0040016,GO:0007346,GO:0044772,GO:0005575,GO:0032501,GO:0044770,GO:0010564,GO:1901991,GO:0016020,GO:1901990,GO:1901988,GO:1901987,GO:0010948,GO:0071944,GO:…	cell part,cell,cellular process,negative regulation of biological process,regulation of cellular process,single-organism developmental process,negative regulation of cellular process,biological regulation,regulation of biological process,anatomical structure development,developmental process,multicellular organismal development,embryo development,single-organism process,single-organism cellular p…	--	--
ENSMUST00000055425	ENSMUSG00000058388	Phtf1	transcript	0	1.36482	#NAME?	0.000862142	0.150821	Transcription factor homeodomain, male germ-cell	GO:0005622,GO:0044424,GO:0005737,GO:0043229,GO:0044444,GO:0044237,GO:0043226,GO:0043231,GO:0043227,GO:0008152,GO:0071704,GO:0044238,GO:1901360,GO:0031323,GO:0006725,GO:0034641,GO:0046483,GO:0080090,GO:0006807,GO:0006139,GO:0019222,GO:0005488,GO:0044464,GO:0009058,GO:0019219,GO:0005623,GO:0051171,GO:1901576,GO:0044249,GO:0044260,GO:0005634,GO:0060255,GO:0044271,GO:0043170,GO:0003676,GO:0031326,GO:…	intracellular,intracellular part,cytoplasm,intracellular organelle,cytoplasmic part,cellular metabolic process,organelle,intracellular membrane-bounded organelle,membrane-bounded organelle,metabolic process,organic substance metabolic process,primary metabolic process,organic cyclic compound metabolic process,regulation of cellular metabolic process,cellular aromatic compound metabolic process,ce…	--	--
ENSMUST00000055454	ENSMUSG00000038500	Prr3	transcript	1.24914	0.335415	1.89692	0.0458376	1	Zinc finger, CCCH-type||-	GO:0005488,GO:0003676,GO:1901363,GO:0097159,GO:0003723,GO:0043167,GO:0046872,GO:0043169,GO:0008150,GO:0003674,GO:0005575	binding,nucleic acid binding,heterocyclic compound binding,organic cyclic compound binding,RNA binding,ion binding,metal ion binding,cation binding,biological_process,molecular_function,cellular_component	--	--
ENSMUST00000055858	ENSMUSG00000045411	2410002F23Rik	transcript	0.364353	3.47097	-3.25193	0.0142498	0.789666	-	--	--	--	--
ENSMUST00000055921	ENSMUSG00000015094	Npdc1	transcript	0.140406	6.34529	-5.49801	2.03364e-05	0.0120686	Neural proliferation differentiation control-1	GO:0005575,GO:0016020,GO:0044425,GO:0016021,GO:0031224	cellular_component,membrane,membrane part,integral to membrane,intrinsic to membrane	--	--
ENSMUST00000056567	ENSMUSG00000039577	Nphp4	transcript	0.193093	0	Inf	0.00587135	0.468515	Nephrocystin-4	GO:0005622,GO:0044424,GO:0005737,GO:0043229,GO:0043226,GO:0043231,GO:0043227,GO:0044422,GO:0044446,GO:0005515,GO:0005488,GO:0044464,GO:0005623,GO:0043228,GO:0043232,GO:0016043,GO:0071840,GO:0009987,GO:0044463,GO:0005856,GO:0048519,GO:0065008,GO:0050794,GO:0044767,GO:0044430,GO:0048523,GO:0048869,GO:0042995,GO:0065007,GO:0050789,GO:0048513,GO:0048856,GO:0045202,GO:0048731,GO:0030154,GO:0032502,GO:…	intracellular,intracellular part,cytoplasm,intracellular organelle,organelle,intracellular membrane-bounded organelle,membrane-bounded organelle,organelle part,intracellular organelle part,protein binding,binding,cell part,cell,non-membrane-bounded organelle,intracellular non-membrane-bounded organelle,cellular component organization,cellular component organization or biogenesis,cellular process,…	--	--
ENSMUST00000056715	ENSMUSG00000009569	Mkl2	transcript	0	0.503165	#NAME?	0.0249407	1	-||SAP domain||RPEL repeat	GO:0005622,GO:0044424,GO:0005737,GO:0043229,GO:0044237,GO:0043226,GO:0043231,GO:0043227,GO:0008152,GO:0071704,GO:0044238,GO:1901360,GO:0031323,GO:0006725,GO:0034641,GO:0046483,GO:0080090,GO:0006807,GO:0006139,GO:0019222,GO:0005515,GO:0005488,GO:0044464,GO:0009058,GO:0019219,GO:0005623,GO:0051171,GO:1901576,GO:0044249,GO:0044260,GO:0005634,GO:0060255,GO:0044271,GO:0043170,GO:0031326,GO:0009889,GO:…	intracellular,intracellular part,cytoplasm,intracellular organelle,cellular metabolic process,organelle,intracellular membrane-bounded organelle,membrane-bounded organelle,metabolic process,organic substance metabolic process,primary metabolic process,organic cyclic compound metabolic process,regulation of cellular metabolic process,cellular aromatic compound metabolic process,cellular nitrogen c…	--	--
ENSMUST00000057784	ENSMUSG00000031596	Slc7a2	transcript	1.46486	5.69188	-1.95814	0.0206889	0.987351	Cationic amino acid transport permease||Amino acid/polyamine transporter I||Cationic amino acid transporter, C-terminal||-	GO:0044237,GO:0008152,GO:0034641,GO:0006807,GO:0044464,GO:0009058,GO:0005623,GO:0044249,GO:0044271,GO:0009987,GO:0050794,GO:0006950,GO:0065007,GO:0050789,GO:0048583,GO:0050896,GO:0044699,GO:0080134,GO:0051179,GO:0044763,GO:0030054,GO:0002376,GO:0009605,GO:0071702,GO:0051234,GO:0006952,GO:0006810,GO:0032101,GO:0002274,GO:0045321,GO:0001775,GO:0005287,GO:0005289,GO:0005292,GO:0061459,GO:0050727,GO:…	cellular metabolic process,metabolic process,cellular nitrogen compound metabolic process,nitrogen compound metabolic process,cell part,biosynthetic process,cell,cellular biosynthetic process,cellular nitrogen compound biosynthetic process,cellular process,regulation of cellular process,response to stress,biological regulation,regulation of biological process,regulation of response to stimulus,re…	--	--
ENSMUST00000060719	ENSMUSG00000044583	Tlr7	transcript	0.630356	0.0678863	3.21497	0.0462687	1	Toll-like receptor 7||-||Leucine-rich repeat||Leucine-rich repeat, typical subtype||Toll/interleukin-1 receptor homology (TIR) domain||Cysteine-rich flanking region, C-terminal||Leucine-rich repeat domain, L domain-like	GO:0005622,GO:0044424,GO:0005737,GO:0043229,GO:0044444,GO:0044237,GO:0043226,GO:0043231,GO:0043227,GO:0008152,GO:0071704,GO:0044422,GO:0044446,GO:0044238,GO:0031323,GO:0080090,GO:0019222,GO:0005515,GO:0005488,GO:0044464,GO:0009058,GO:0005623,GO:1901576,GO:0044249,GO:0044260,GO:0060255,GO:0043170,GO:0003676,GO:0031326,GO:0009889,GO:0009059,GO:1901363,GO:0009987,GO:0097159,GO:0010556,GO:0006796,GO:…	intracellular,intracellular part,cytoplasm,intracellular organelle,cytoplasmic part,cellular metabolic process,organelle,intracellular membrane-bounded organelle,membrane-bounded organelle,metabolic process,organic substance metabolic process,organelle part,intracellular organelle part,primary metabolic process,regulation of cellular metabolic process,regulation of primary metabolic process,regul…	mmu05164,mmu04620,mmu05162	Influenza A,Toll-like receptor signaling pathway,Measles
ENSMUST00000060807	ENSMUSG00000046761	Fam83h	transcript	0	0.148547	#NAME?	0.0086372	0.584278	Protein of unknown function DUF1669	GO:0005622,GO:0044424,GO:0005737,GO:0043229,GO:0043226,GO:0044422,GO:0044446,GO:0005515,GO:0005488,GO:0044464,GO:0005623,GO:0043228,GO:0043232,GO:0016043,GO:0071840,GO:0006996,GO:0009987,GO:0005856,GO:0048522,GO:0048518,GO:0050794,GO:0008104,GO:0043234,GO:0032991,GO:0044430,GO:0007010,GO:0065007,GO:0050789,GO:0048513,GO:0048856,GO:0048731,GO:0032502,GO:0019899,GO:0033036,GO:0007275,GO:0051641,GO:…	intracellular,intracellular part,cytoplasm,intracellular organelle,organelle,organelle part,intracellular organelle part,protein binding,binding,cell part,cell,non-membrane-bounded organelle,intracellular non-membrane-bounded organelle,cellular component organization,cellular component organization or biogenesis,organelle organization,cellular process,cytoskeleton,positive regulation of cellular …	--	--
ENSMUST00000060992	ENSMUSG00000020458	Rtn4	transcript	3.81465	0.879702	2.11647	0.0231647	1	Reticulon	GO:0005622,GO:0044424,GO:0005737,GO:0043229,GO:0044444,GO:0043226,GO:0043231,GO:0043227,GO:0008152,GO:0071704,GO:0044422,GO:0044446,GO:0019222,GO:0005515,GO:0005488,GO:0044464,GO:0005623,GO:0043228,GO:0043232,GO:0005634,GO:0044428,GO:0016043,GO:0060255,GO:0071840,GO:0006996,GO:0043170,GO:0003676,GO:1901363,GO:0009987,GO:0097159,GO:0010467,GO:0044463,GO:0022607,GO:0010468,GO:0005856,GO:0048522,GO:…	intracellular,intracellular part,cytoplasm,intracellular organelle,cytoplasmic part,organelle,intracellular membrane-bounded organelle,membrane-bounded organelle,metabolic process,organic substance metabolic process,organelle part,intracellular organelle part,regulation of metabolic process,protein binding,binding,cell part,cell,non-membrane-bounded organelle,intracellular non-membrane-bounded or…	--	--
ENSMUST00000061008	ENSMUSG00000040473	Cfap69	transcript	0	0.127483	#NAME?	0.035745	1	Armadillo-like helical||Armadillo-type fold||-	GO:0008150,GO:0003674,GO:0005575	biological_process,molecular_function,cellular_component	--	--
ENSMUST00000061287	ENSMUSG00000020728	Cep112	transcript	0.0237153	0.774822	-5.02997	0.00963907	0.615881	Domain of unknown function DUF4485||-	GO:0005622,GO:0044424,GO:0005737,GO:0043229,GO:0043226,GO:0044422,GO:0044446,GO:0044464,GO:0005623,GO:0043228,GO:0043232,GO:0005856,GO:0008104,GO:0044430,GO:0045202,GO:0033036,GO:0015630,GO:0051179,GO:0005813,GO:0005815,GO:0008150,GO:0003674,GO:0005575,GO:0060077,GO:0097120,GO:0016020,GO:0035418,GO:0071944,GO:0005886	intracellular,intracellular part,cytoplasm,intracellular organelle,organelle,organelle part,intracellular organelle part,cell part,cell,non-membrane-bounded organelle,intracellular non-membrane-bounded organelle,cytoskeleton,protein localization,cytoskeletal part,synapse,macromolecule localization,microtubule cytoskeleton,localization,centrosome,microtubule organizing center,biological_process,mo…	--	--
ENSMUST00000061891	ENSMUSG00000044991	1110034G24Rik	transcript	0	0.365779	#NAME?	0.00449937	0.395898	Protein of unknown function DUF4521	GO:0008150,GO:0003674,GO:0005575	biological_process,molecular_function,cellular_component	--	--
ENSMUST00000061895	ENSMUSG00000023452	Pisd	transcript	1.1828	9.027	-2.93204	0.00125674	0.189083	Phosphatidylserine decarboxylase-related||Phosphatidylserine decarboxylase, eukaryotic type 1||-||Phosphatidylserine decarboxylase	GO:0005622,GO:0044424,GO:0005737,GO:0043229,GO:0044444,GO:0044237,GO:0043226,GO:0043231,GO:0043227,GO:0008152,GO:0071704,GO:0044422,GO:0044446,GO:0044238,GO:0044464,GO:0009058,GO:0005623,GO:1901576,GO:0044249,GO:0005634,GO:0043170,GO:0009987,GO:0010467,GO:0006796,GO:0006793,GO:0019637,GO:0019538,GO:0044710,GO:0046486,GO:0003824,GO:0044255,GO:0090407,GO:0006650,GO:0005739,GO:0045017,GO:0031090,GO:…	intracellular,intracellular part,cytoplasm,intracellular organelle,cytoplasmic part,cellular metabolic process,organelle,intracellular membrane-bounded organelle,membrane-bounded organelle,metabolic process,organic substance metabolic process,organelle part,intracellular organelle part,primary metabolic process,cell part,biosynthetic process,cell,organic substance biosynthetic process,cellular bi…	mmu00564,mmu01100	Glycerophospholipid metabolism,Metabolic pathways
ENSMUST00000062024	ENSMUSG00000046275	Tusc5	transcript	4.19476	0.19912	4.39688	9.27431e-08	0.000219352	CD225/Dispanin family	GO:0005622,GO:0044424,GO:0005737,GO:0043229,GO:0044444,GO:0043226,GO:0043231,GO:0043227,GO:0044422,GO:0044446,GO:0005515,GO:0005488,GO:0044464,GO:0005623,GO:0016043,GO:0071840,GO:0009987,GO:0008104,GO:0033036,GO:0051641,GO:1901701,GO:0050896,GO:0044699,GO:0051179,GO:0044763,GO:0044381,GO:0031982,GO:0070887,GO:0051716,GO:1901700,GO:0071702,GO:0071417,GO:0051234,GO:0034613,GO:0031988,GO:0070727,GO:…	intracellular,intracellular part,cytoplasm,intracellular organelle,cytoplasmic part,organelle,intracellular membrane-bounded organelle,membrane-bounded organelle,organelle part,intracellular organelle part,protein binding,binding,cell part,cell,cellular component organization,cellular component organization or biogenesis,cellular process,protein localization,macromolecule localization,cellular lo…	--	--
ENSMUST00000062530	ENSMUSG00000043372	Hexim2	transcript	0.048648	0.303098	-2.63933	0.0364717	1	HEXIM2||HEXIM	GO:0005622,GO:0044424,GO:0005737,GO:0043229,GO:0044444,GO:0044237,GO:0043226,GO:0043231,GO:0043227,GO:0008152,GO:0071704,GO:0044422,GO:0044446,GO:0044238,GO:1901360,GO:0031323,GO:0006725,GO:0034641,GO:0046483,GO:0080090,GO:0006807,GO:0006139,GO:0019222,GO:0005515,GO:0005488,GO:0044464,GO:0009058,GO:0019219,GO:0005623,GO:0005829,GO:0051171,GO:1901576,GO:0044249,GO:0044260,GO:0005634,GO:0044428,GO:…	intracellular,intracellular part,cytoplasm,intracellular organelle,cytoplasmic part,cellular metabolic process,organelle,intracellular membrane-bounded organelle,membrane-bounded organelle,metabolic process,organic substance metabolic process,organelle part,intracellular organelle part,primary metabolic process,organic cyclic compound metabolic process,regulation of cellular metabolic process,cel…	--	--
ENSMUST00000062883	ENSMUSG00000043259	Fam13c	transcript	1.30172	0.27376	2.24943	0.0484811	1	-	GO:0008150,GO:0003674,GO:0005575	biological_process,molecular_function,cellular_component	--	--
ENSMUST00000063021	ENSMUSG00000001089	Luzp1	transcript	0.295277	0	Inf	0.00451327	0.396531	Leucine zipper protein 1||-	GO:0005622,GO:0044424,GO:0043229,GO:0043226,GO:0043231,GO:0043227,GO:0044464,GO:0005623,GO:0005634,GO:0044767,GO:0048513,GO:0048856,GO:0048731,GO:0032502,GO:0007275,GO:0009653,GO:0035148,GO:0014020,GO:0009790,GO:0044699,GO:0001841,GO:0016331,GO:0043009,GO:0001838,GO:0072175,GO:0009792,GO:0048598,GO:0035295,GO:0031982,GO:0007399,GO:0048646,GO:0021915,GO:0031988,GO:0043230,GO:0065010,GO:0003205,GO:…	intracellular,intracellular part,intracellular organelle,organelle,intracellular membrane-bounded organelle,membrane-bounded organelle,cell part,cell,nucleus,single-organism developmental process,organ development,anatomical structure development,system development,developmental process,multicellular organismal development,anatomical structure morphogenesis,tube formation,primary neural tube form…	--	--
ENSMUST00000063278	ENSMUSG00000031980	Agt	transcript	5.3209	1.65696	1.68313	0.0294604	1	Serpin domain||Serpin family||Angiotensinogen	GO:0005622,GO:0044424,GO:0005737,GO:0044237,GO:0043226,GO:0043227,GO:0008152,GO:0071704,GO:0044238,GO:1901360,GO:0031323,GO:0006725,GO:0034641,GO:0046483,GO:0080090,GO:0006807,GO:0006139,GO:0019222,GO:0005515,GO:0005488,GO:0044464,GO:0009058,GO:0019219,GO:0005623,GO:0051171,GO:1901576,GO:0044249,GO:0044260,GO:0016043,GO:0060255,GO:0071840,GO:0044271,GO:0043170,GO:0031326,GO:0009889,GO:1901362,GO:…	intracellular,intracellular part,cytoplasm,cellular metabolic process,organelle,membrane-bounded organelle,metabolic process,organic substance metabolic process,primary metabolic process,organic cyclic compound metabolic process,regulation of cellular metabolic process,cellular aromatic compound metabolic process,cellular nitrogen compound metabolic process,heterocycle metabolic process,regulatio…	mmu04614	Renin-angiotensin system
ENSMUST00000063344	ENSMUSG00000002279	Lmf1	transcript	0.00494533	1.96235	-8.6323	0.00409791	0.373351	-||Lipase maturation factor	GO:0005622,GO:0044424,GO:0005737,GO:0043229,GO:0044444,GO:0044237,GO:0043226,GO:0043231,GO:0043227,GO:0008152,GO:0071704,GO:0044422,GO:0044446,GO:0044238,GO:1901360,GO:0031323,GO:0080090,GO:0019222,GO:0005515,GO:0005488,GO:0044464,GO:0009058,GO:0005623,GO:1901576,GO:0044249,GO:0044260,GO:0043170,GO:0034645,GO:0009059,GO:0009987,GO:0010467,GO:0044267,GO:0043412,GO:0006464,GO:0036211,GO:0050794,GO:…	intracellular,intracellular part,cytoplasm,intracellular organelle,cytoplasmic part,cellular metabolic process,organelle,intracellular membrane-bounded organelle,membrane-bounded organelle,metabolic process,organic substance metabolic process,organelle part,intracellular organelle part,primary metabolic process,organic cyclic compound metabolic process,regulation of cellular metabolic process,reg…	--	--
ENSMUST00000063690	ENSMUSG00000027068	Dhrs9	transcript	0.391792	0.0752237	2.38083	0.0239513	1	NAD(P)-binding domain||Short-chain dehydrogenase/reductase SDR	GO:0005622,GO:0044424,GO:0005737,GO:0043229,GO:0044444,GO:0044237,GO:0043226,GO:0043231,GO:0043227,GO:0008152,GO:0071704,GO:0044422,GO:0044446,GO:0044238,GO:1901360,GO:0044464,GO:0009058,GO:0005623,GO:1901576,GO:0044249,GO:0009987,GO:0065008,GO:0065007,GO:0044710,GO:0044281,GO:0005783,GO:0042175,GO:0005789,GO:0044432,GO:0003824,GO:0044255,GO:0012505,GO:0031090,GO:0006629,GO:0047035,GO:0008209,GO:…	intracellular,intracellular part,cytoplasm,intracellular organelle,cytoplasmic part,cellular metabolic process,organelle,intracellular membrane-bounded organelle,membrane-bounded organelle,metabolic process,organic substance metabolic process,organelle part,intracellular organelle part,primary metabolic process,organic cyclic compound metabolic process,cell part,biosynthetic process,cell,organic …	mmu01100,mmu00830	Metabolic pathways,Retinol metabolism
ENSMUST00000064151	ENSMUSG00000025509	Pnpla2	transcript	0	1.49261	#NAME?	0.00143662	0.20443	Patatin/Phospholipase A2-related||Acyl transferase/acyl hydrolase/lysophospholipase||Patatin-like phospholipase domain-containing protein	GO:0005622,GO:0044424,GO:0005737,GO:0043229,GO:0044444,GO:0044237,GO:0043226,GO:0043231,GO:0043227,GO:0008152,GO:0071704,GO:0044422,GO:0044446,GO:0044238,GO:0031323,GO:0080090,GO:0019222,GO:0005515,GO:0005488,GO:0044464,GO:0005623,GO:0005829,GO:0005634,GO:0044428,GO:0016043,GO:0071840,GO:0031981,GO:0006996,GO:0070013,GO:0043233,GO:0005654,GO:0009987,GO:0031974,GO:0031329,GO:0044248,GO:0048522,GO:…	intracellular,intracellular part,cytoplasm,intracellular organelle,cytoplasmic part,cellular metabolic process,organelle,intracellular membrane-bounded organelle,membrane-bounded organelle,metabolic process,organic substance metabolic process,organelle part,intracellular organelle part,primary metabolic process,regulation of cellular metabolic process,regulation of primary metabolic process,regul…	mmu00561,mmu01100	Glycerolipid metabolism,Metabolic pathways
ENSMUST00000064225	ENSMUSG00000019775	Rgs17	transcript	0	0.115124	#NAME?	0.00537049	0.446857	RGS, subdomain 1||RGS domain	GO:0005622,GO:0044424,GO:0005737,GO:0043229,GO:0044444,GO:0044237,GO:0043226,GO:0043231,GO:0043227,GO:0008152,GO:0071704,GO:0044238,GO:1901360,GO:0031323,GO:0006725,GO:0034641,GO:0046483,GO:0080090,GO:0006807,GO:0006139,GO:0019222,GO:0044464,GO:0019219,GO:0005623,GO:0051171,GO:0005634,GO:0009987,GO:0031329,GO:0006796,GO:0006793,GO:0019637,GO:0044248,GO:0009894,GO:0009056,GO:0048519,GO:0046128,GO:…	intracellular,intracellular part,cytoplasm,intracellular organelle,cytoplasmic part,cellular metabolic process,organelle,intracellular membrane-bounded organelle,membrane-bounded organelle,metabolic process,organic substance metabolic process,primary metabolic process,organic cyclic compound metabolic process,regulation of cellular metabolic process,cellular aromatic compound metabolic process,ce…	--	--
ENSMUST00000064953	ENSMUSG00000015474	Ppt2	transcript	0.303306	0	Inf	0.00163961	0.220338	Alpha/beta hydrolase fold-1||Alpha/Beta hydrolase fold||Palmitoyl protein thioesterase||Lysosomal thioesterase PPT2	GO:0005622,GO:0044424,GO:0005737,GO:0043229,GO:0044444,GO:0043226,GO:0043231,GO:0043227,GO:0044464,GO:0005623,GO:0031982,GO:0003824,GO:0031988,GO:0043230,GO:0065010,GO:0070062,GO:0016788,GO:0044421,GO:0005773,GO:0016787,GO:0003674,GO:0008474,GO:0005575,GO:0000323,GO:0005764,GO:0005576,GO:0016790	intracellular,intracellular part,cytoplasm,intracellular organelle,cytoplasmic part,organelle,intracellular membrane-bounded organelle,membrane-bounded organelle,cell part,cell,vesicle,catalytic activity,membrane-bounded vesicle,extracellular organelle,extracellular membrane-bounded organelle,extracellular vesicular exosome,hydrolase activity, acting on ester bonds,extracellular region part,vacuo…	mmu00062,mmu01212,mmu04142,mmu01100	Fatty acid elongation,Fatty acid metabolism,Lysosome,Metabolic pathways
ENSMUST00000065040	ENSMUSG00000052921	Arhgef15	transcript	0.0251687	0.789351	-4.97097	0.0235572	1	Dbl homology (DH) domain||PH domain-like	GO:0005622,GO:0044424,GO:0005737,GO:0044237,GO:0008152,GO:0071704,GO:0044238,GO:1901360,GO:0031323,GO:0006725,GO:0034641,GO:0046483,GO:0080090,GO:0006807,GO:0006139,GO:0019222,GO:0044464,GO:0019219,GO:0005623,GO:0051171,GO:0016043,GO:0071840,GO:0006996,GO:0009987,GO:0031329,GO:0006796,GO:0006793,GO:0019637,GO:0044248,GO:0022607,GO:0048522,GO:0009894,GO:0009056,GO:0048518,GO:0048519,GO:0065008,GO:…	intracellular,intracellular part,cytoplasm,cellular metabolic process,metabolic process,organic substance metabolic process,primary metabolic process,organic cyclic compound metabolic process,regulation of cellular metabolic process,cellular aromatic compound metabolic process,cellular nitrogen compound metabolic process,heterocycle metabolic process,regulation of primary metabolic process,nitrog…	--	--
ENSMUST00000065220	ENSMUSG00000036381	P2ry14	transcript	0	0.054621	#NAME?	0.0422563	1	G protein-coupled receptor, rhodopsin-like||GPCR, rhodopsin-like, 7TM||-||P2Y14 purinoceptor	GO:0044464,GO:0005623,GO:0009987,GO:0050794,GO:0065007,GO:0050789,GO:0050896,GO:0044699,GO:0044763,GO:0051716,GO:0008150,GO:0001608,GO:0035589,GO:0045028,GO:0003674,GO:0007154,GO:0005575,GO:0044700,GO:0023052,GO:0001614,GO:0016502,GO:0035590,GO:0007165,GO:0035588,GO:0035586,GO:0016020,GO:0044459,GO:0035587,GO:0071944,GO:0005886,GO:0031226,GO:0005887,GO:0007166,GO:0044425,GO:0016021,GO:0031224,GO:…	cell part,cell,cellular process,regulation of cellular process,biological regulation,regulation of biological process,response to stimulus,single-organism process,single-organism cellular process,cellular response to stimulus,biological_process,G-protein coupled nucleotide receptor activity,G-protein coupled purinergic nucleotide receptor signaling pathway,G-protein coupled purinergic nucleotide …	mmu04080	Neuroactive ligand-receptor interaction
ENSMUST00000065380	ENSMUSG00000027993	Trim2	transcript	0.915252	0.0422637	4.43668	0.000262753	0.0706503	Zinc finger, RING-type, conserved site||RING-type zinc-finger, LisH dimerisation motif||Six-bladed beta-propeller, TolB-like||Immunoglobulin-like fold||-||Zinc finger, RING-type||Filamin/ABP280 repeat-like||Zinc finger, RING/FYVE/PHD-type||B-box, C-terminal||Filamin/ABP280 repeat||B-box-type zinc finger||Immunoglobulin E-set||NHL repeat, subgroup||NHL repeat	GO:0005622,GO:0044424,GO:0005737,GO:0044237,GO:0008152,GO:0071704,GO:0044238,GO:0005515,GO:0005488,GO:0044464,GO:0005623,GO:0044260,GO:0043170,GO:0009987,GO:0044267,GO:0043412,GO:0006464,GO:0036211,GO:0050794,GO:0008270,GO:0065007,GO:0050789,GO:0008092,GO:0019538,GO:0043167,GO:0016881,GO:0046914,GO:0070647,GO:0019787,GO:0044699,GO:0016874,GO:0016879,GO:0044763,GO:0032446,GO:0004842,GO:0016740,GO:…	intracellular,intracellular part,cytoplasm,cellular metabolic process,metabolic process,organic substance metabolic process,primary metabolic process,protein binding,binding,cell part,cell,cellular macromolecule metabolic process,macromolecule metabolic process,cellular process,cellular protein metabolic process,macromolecule modification,cellular protein modification process,protein modification…	--	--
ENSMUST00000065527	ENSMUSG00000053219	Raet1e	transcript	1.63759	0	Inf	0.00205473	0.252062	Retinoic acid early-inducible protein 1||MHC class I-like antigen recognition-like||MHC classes I/II-like antigen recognition protein	GO:0005515,GO:0005488,GO:0044464,GO:0005623,GO:0006950,GO:0050896,GO:0044699,GO:0002376,GO:0006952,GO:0006955,GO:0002252,GO:0045087,GO:0001909,GO:0008150,GO:0005102,GO:0046703,GO:0001906,GO:0003674,GO:0005575,GO:0001913,GO:0002443,GO:0019882,GO:0042267,GO:0002228,GO:0046658,GO:0016020,GO:0002456,GO:0044459,GO:0003823,GO:0002449,GO:0002250,GO:0071944,GO:0002460,GO:0005886,GO:0031225,GO:0031226,GO:…	protein binding,binding,cell part,cell,response to stress,response to stimulus,single-organism process,immune system process,defense response,immune response,immune effector process,innate immune response,leukocyte mediated cytotoxicity,biological_process,receptor binding,natural killer cell lectin-like receptor binding,cell killing,molecular_function,cellular_component,T cell mediated cytotoxici…	mmu04650	Natural killer cell mediated cytotoxicity
ENSMUST00000065574	ENSMUSG00000078681	Tm2d3	transcript	0	0.127902	#NAME?	0.049449	1	-||TM2 domain	GO:0008150,GO:0003674,GO:0005575,GO:0016020,GO:0044425,GO:0016021,GO:0031224	biological_process,molecular_function,cellular_component,membrane,membrane part,integral to membrane,intrinsic to membrane	--	--
ENSMUST00000065941	ENSMUSG00000053483	Usp21	transcript	0.109741	0	Inf	0.0392201	1	Ubiquitin specific protease domain||Peptidase C19, ubiquitin carboxyl-terminal hydrolase||Ubiquitin specific protease, conserved site	GO:0005622,GO:0044424,GO:0005737,GO:0043229,GO:0044444,GO:0044237,GO:0043226,GO:0043231,GO:0043227,GO:0008152,GO:0071704,GO:0044422,GO:0044446,GO:0044238,GO:0044464,GO:0005623,GO:0005829,GO:0044260,GO:0005634,GO:0044428,GO:0016043,GO:0071840,GO:0031981,GO:0043170,GO:0070013,GO:0043233,GO:0005654,GO:0009987,GO:0031974,GO:0044248,GO:0009056,GO:0044267,GO:0043412,GO:0006464,GO:0036211,GO:0044767,GO:…	intracellular,intracellular part,cytoplasm,intracellular organelle,cytoplasmic part,cellular metabolic process,organelle,intracellular membrane-bounded organelle,membrane-bounded organelle,metabolic process,organic substance metabolic process,organelle part,intracellular organelle part,primary metabolic process,cell part,cell,cytosol,cellular macromolecule metabolic process,nucleus,nuclear part,c…	--	--
ENSMUST00000066027	ENSMUSG00000003531	Dgcr6	transcript	0.0317823	2.25917	-6.15143	4.55256e-05	0.0226208	Gonadal family	--	--	--	--
ENSMUST00000066345	ENSMUSG00000068663	Clec16a	transcript	8.3e-05	0.0406237	-8.93499	0.0232193	1	-||Uncharacterised protein family FPL	GO:0005622,GO:0044424,GO:0005737,GO:0043229,GO:0044444,GO:0044237,GO:0043226,GO:0043231,GO:0043227,GO:0008152,GO:0071704,GO:0044422,GO:0044446,GO:0044238,GO:0031323,GO:0080090,GO:0019222,GO:0044464,GO:0005623,GO:0044260,GO:0016043,GO:0060255,GO:0071840,GO:0006996,GO:0043170,GO:0009987,GO:0031329,GO:0033554,GO:0044248,GO:0048522,GO:0009894,GO:0009056,GO:0048518,GO:0044267,GO:0048519,GO:0050794,GO:…	intracellular,intracellular part,cytoplasm,intracellular organelle,cytoplasmic part,cellular metabolic process,organelle,intracellular membrane-bounded organelle,membrane-bounded organelle,metabolic process,organic substance metabolic process,organelle part,intracellular organelle part,primary metabolic process,regulation of cellular metabolic process,regulation of primary metabolic process,regul…	--	--
ENSMUST00000066401	ENSMUSG00000007891	Ctsd	transcript	36.3707	0	Inf	7.0284e-05	0.0290277	Peptidase family A1 domain||Aspartic peptidase A1 family||Aspartic peptidase domain||Aspartic peptidase, N-terminal||Cathepsin D||Aspartic peptidase, active site	GO:0005622,GO:0044424,GO:0005737,GO:0043229,GO:0044444,GO:0044237,GO:0043226,GO:0043231,GO:0043227,GO:0008152,GO:0071704,GO:0044238,GO:0044464,GO:0005623,GO:0016043,GO:0071840,GO:0006996,GO:0043170,GO:0009987,GO:0033554,GO:0044248,GO:0022607,GO:0009056,GO:0044085,GO:0006950,GO:1901575,GO:0019538,GO:0016236,GO:0050896,GO:0044699,GO:0031667,GO:0006914,GO:0031669,GO:0044763,GO:0070925,GO:0042594,GO:…	intracellular,intracellular part,cytoplasm,intracellular organelle,cytoplasmic part,cellular metabolic process,organelle,intracellular membrane-bounded organelle,membrane-bounded organelle,metabolic process,organic substance metabolic process,primary metabolic process,cell part,cell,cellular component organization,cellular component organization or biogenesis,organelle organization,macromolecule …	mmu05152,mmu04142	Tuberculosis,Lysosome
ENSMUST00000066514	ENSMUSG00000031767	Nudt7	transcript	0.00458	0.369053	-6.33234	0.0474913	1	NUDIX hydrolase, NudL, conserved site||NUDIX hydrolase domain-like||NUDIX hydrolase domain	GO:0005622,GO:0044424,GO:0005737,GO:0043229,GO:0044444,GO:0044237,GO:0043226,GO:0043231,GO:0043227,GO:0008152,GO:0071704,GO:0044238,GO:1901360,GO:0006725,GO:0034641,GO:0046483,GO:0006807,GO:0006139,GO:0005515,GO:0005488,GO:0044464,GO:0005623,GO:0003676,GO:1901363,GO:0009987,GO:0097159,GO:0006796,GO:0006793,GO:0019637,GO:0044248,GO:0009056,GO:0046128,GO:0009119,GO:0006753,GO:0042278,GO:0009117,GO:…	intracellular,intracellular part,cytoplasm,intracellular organelle,cytoplasmic part,cellular metabolic process,organelle,intracellular membrane-bounded organelle,membrane-bounded organelle,metabolic process,organic substance metabolic process,primary metabolic process,organic cyclic compound metabolic process,cellular aromatic compound metabolic process,cellular nitrogen compound metabolic proces…	mmu04146	Peroxisome
ENSMUST00000067872	ENSMUSG00000005107	Slc2a9	transcript	0.123401	0	Inf	0.00954671	0.612907	Sugar transporter, conserved site||Major facilitator superfamily domain||Sugar/inositol transporter||Major facilitator, sugar transporter-like	GO:0005622,GO:0044424,GO:0043229,GO:0044237,GO:0043226,GO:0043231,GO:0043227,GO:0008152,GO:0071704,GO:0044422,GO:0044446,GO:1901360,GO:0006725,GO:0034641,GO:0046483,GO:0006807,GO:0044464,GO:0005623,GO:0005634,GO:0044428,GO:0009987,GO:0072521,GO:1901564,GO:0044710,GO:0044281,GO:0044699,GO:0051179,GO:0044763,GO:0012505,GO:0071702,GO:0051234,GO:0006810,GO:0015758,GO:0005635,GO:0008645,GO:0015749,GO:…	intracellular,intracellular part,intracellular organelle,cellular metabolic process,organelle,intracellular membrane-bounded organelle,membrane-bounded organelle,metabolic process,organic substance metabolic process,organelle part,intracellular organelle part,organic cyclic compound metabolic process,cellular aromatic compound metabolic process,cellular nitrogen compound metabolic process,heteroc…	--	--
ENSMUST00000068025	ENSMUSG00000054792	Klhl18	transcript	1.17443	0.200176	2.55261	0.0341779	1	BTB/Kelch-associated||BTB/POZ domain||SKP1/BTB/POZ domain||Kelch-like protein 18||Kelch repeat type 1||BTB-kelch protein||Galactose oxidase, beta-propeller	GO:0005622,GO:0044424,GO:0044237,GO:0008152,GO:0071704,GO:0044238,GO:0044464,GO:0005623,GO:0044260,GO:0043170,GO:0009987,GO:0044267,GO:0043412,GO:0006464,GO:0036211,GO:0043234,GO:0032991,GO:0019538,GO:0016881,GO:0070647,GO:0019787,GO:0016874,GO:0016879,GO:0032446,GO:0004842,GO:0016567,GO:0003824,GO:0008150,GO:0003674,GO:0005575,GO:0000151,GO:0031463,GO:0031461	intracellular,intracellular part,cellular metabolic process,metabolic process,organic substance metabolic process,primary metabolic process,cell part,cell,cellular macromolecule metabolic process,macromolecule metabolic process,cellular process,cellular protein metabolic process,macromolecule modification,cellular protein modification process,protein modification process,protein complex,macromole…	--	--
ENSMUST00000068367	ENSMUSG00000032396	Dis3l	transcript	4.39327	0.278931	3.97732	2.66668e-05	0.0151614	Exosome complex exonuclease RRP44, S1 domain||Rrp44-like cold shock domain||DIS3-like exonuclease 1||Ribonuclease II/R, conserved site||-||Nucleic acid-binding, OB-fold	GO:0005622,GO:0044424,GO:0005737,GO:0043229,GO:0044444,GO:0044237,GO:0043226,GO:0008152,GO:0071704,GO:0044422,GO:0044446,GO:0044238,GO:1901360,GO:0006725,GO:0034641,GO:0046483,GO:0006807,GO:0006139,GO:0005515,GO:0005488,GO:0044464,GO:0005623,GO:0005829,GO:0043228,GO:0043232,GO:0044260,GO:0071840,GO:0043170,GO:0003676,GO:1901363,GO:0090304,GO:0009987,GO:0097159,GO:0010467,GO:0044248,GO:0005856,GO:…	intracellular,intracellular part,cytoplasm,intracellular organelle,cytoplasmic part,cellular metabolic process,organelle,metabolic process,organic substance metabolic process,organelle part,intracellular organelle part,primary metabolic process,organic cyclic compound metabolic process,cellular aromatic compound metabolic process,cellular nitrogen compound metabolic process,heterocycle metabolic …	mmu03018	RNA degradation
ENSMUST00000068617	ENSMUSG00000040557	Wbscr27	transcript	0	0.232379	#NAME?	0.00434117	0.388839	S-adenosyl-L-methionine-dependent methyltransferase||-	--	--	--	--
ENSMUST00000068981	ENSMUSG00000020758	Itgb4	transcript	0.0906653	0	Inf	0.0139142	0.779982	Integrin beta subunit, VWA domain||EGF-like, conserved site||Integrin beta subunit||von Willebrand factor, type A||Integrin beta-4 subunit||Na-Ca exchanger/integrin-beta4||Integrin beta N-terminal||Immunoglobulin-like fold||Integrin beta subunit, tail||-||Fibronectin type III	GO:0005622,GO:0044424,GO:0043229,GO:0044237,GO:0043226,GO:0043231,GO:0043227,GO:0008152,GO:0005515,GO:0005488,GO:0044464,GO:0005623,GO:0005634,GO:0016043,GO:0071840,GO:0031252,GO:0009987,GO:0044248,GO:0022607,GO:0009056,GO:0044085,GO:0050794,GO:0006950,GO:0044767,GO:0043234,GO:0032991,GO:0048869,GO:0065007,GO:0050789,GO:0048513,GO:0048856,GO:0048731,GO:0030154,GO:0032502,GO:0007275,GO:0030030,GO:…	intracellular,intracellular part,intracellular organelle,cellular metabolic process,organelle,intracellular membrane-bounded organelle,membrane-bounded organelle,metabolic process,protein binding,binding,cell part,cell,nucleus,cellular component organization,cellular component organization or biogenesis,cell leading edge,cellular process,cellular catabolic process,cellular component assembly,cata…	mmu05414,mmu04810,mmu04510,mmu04151,mmu04512,mmu05410,mmu05412	Dilated cardiomyopathy,Regulation of actin cytoskeleton,Focal adhesion,PI3K-Akt signaling pathway,ECM-receptor interaction,Hypertrophic cardiomyopathy (HCM),Arrhythmogenic right ventricular cardiomyopathy (ARVC)
ENSMUST00000068992	ENSMUSG00000055421	Pcdh9	transcript	0.185771	0	Inf	6.90429e-05	0.0290277	Cadherin, N-terminal||Cadherin||Protocadherin||-||Cadherin-like||Cadherin conserved site	GO:0005515,GO:0005488,GO:0044464,GO:0005623,GO:0009987,GO:0044463,GO:0044767,GO:0042995,GO:0048513,GO:0048856,GO:0048731,GO:0032502,GO:0007275,GO:0030426,GO:0043167,GO:0030427,GO:0044699,GO:0043005,GO:0044763,GO:0097458,GO:0030054,GO:0007399,GO:0046872,GO:0043169,GO:0044291,GO:0007417,GO:0030900,GO:0005911,GO:0007420,GO:0044707,GO:0008150,GO:0003674,GO:0005575,GO:0032501,GO:0016020,GO:0022610,GO:…	protein binding,binding,cell part,cell,cellular process,cell projection part,single-organism developmental process,cell projection,organ development,anatomical structure development,system development,developmental process,multicellular organismal development,growth cone,ion binding,site of polarized growth,single-organism process,neuron projection,single-organism cellular process,neuron part,cel…	--	--
ENSMUST00000069256	ENSMUSG00000055320	Tead1	transcript	4.4374	0.508374	3.12575	0.00145254	0.205472	-||TEA/ATTS domain||Transcriptional enhancer factor, metazoa	GO:0005622,GO:0044424,GO:0043229,GO:0044237,GO:0043226,GO:0043231,GO:0043227,GO:0008152,GO:0071704,GO:0044422,GO:0044446,GO:0044238,GO:1901360,GO:0031323,GO:0006725,GO:0034641,GO:0046483,GO:0080090,GO:0006807,GO:0006139,GO:0019222,GO:0005488,GO:0044464,GO:0009058,GO:0019219,GO:0005623,GO:0051171,GO:1901576,GO:0044249,GO:0044260,GO:0005634,GO:0044428,GO:0060255,GO:0044271,GO:0031981,GO:0043170,GO:…	intracellular,intracellular part,intracellular organelle,cellular metabolic process,organelle,intracellular membrane-bounded organelle,membrane-bounded organelle,metabolic process,organic substance metabolic process,organelle part,intracellular organelle part,primary metabolic process,organic cyclic compound metabolic process,regulation of cellular metabolic process,cellular aromatic compound met…	mmu04390	Hippo signaling pathway
ENSMUST00000069595	ENSMUSG00000055850	Rnf181	transcript	0.992834	0.007171	7.11323	0.00665123	0.505502	Zinc finger, RING/FYVE/PHD-type||-||Zinc finger, RING-type	GO:0044237,GO:0008152,GO:0071704,GO:0044238,GO:0005488,GO:0044260,GO:0043170,GO:0009987,GO:0044248,GO:0009056,GO:0044267,GO:0043412,GO:0006464,GO:0036211,GO:1901575,GO:0008270,GO:0019538,GO:0043167,GO:0016881,GO:0046914,GO:0070647,GO:0019787,GO:0016874,GO:0016879,GO:0032446,GO:0004842,GO:0016740,GO:0016567,GO:0051865,GO:0003824,GO:0046872,GO:0043632,GO:0019941,GO:0006511,GO:0043169,GO:0044257,GO:…	cellular metabolic process,metabolic process,organic substance metabolic process,primary metabolic process,binding,cellular macromolecule metabolic process,macromolecule metabolic process,cellular process,cellular catabolic process,catabolic process,cellular protein metabolic process,macromolecule modification,cellular protein modification process,protein modification process,organic substance ca…	--	--
ENSMUST00000069877	ENSMUSG00000022420	Dnal4	transcript	1.51917	0.125217	3.60079	0.0498347	1	Dynein light chain, type 1/2	GO:0005622,GO:0044424,GO:0005737,GO:0043229,GO:0043226,GO:0043231,GO:0043227,GO:0044422,GO:0044446,GO:0044464,GO:0005623,GO:0043228,GO:0043232,GO:0009987,GO:0005856,GO:0043234,GO:0032991,GO:0044430,GO:0042995,GO:0015630,GO:0044699,GO:0044763,GO:0003824,GO:0007017,GO:0016818,GO:0016817,GO:0017111,GO:0016462,GO:0005874,GO:0008150,GO:0016787,GO:0003674,GO:0005575,GO:0005929,GO:0005875,GO:0003774,GO:…	intracellular,intracellular part,cytoplasm,intracellular organelle,organelle,intracellular membrane-bounded organelle,membrane-bounded organelle,organelle part,intracellular organelle part,cell part,cell,non-membrane-bounded organelle,intracellular non-membrane-bounded organelle,cellular process,cytoskeleton,protein complex,macromolecular complex,cytoskeletal part,cell projection,microtubule cyto…	mmu05016	Huntington's disease
ENSMUST00000070300	ENSMUSG00000047648	Fbxo30	transcript	0.320617	0.0345063	3.21592	0.0398626	1	F-box domain||SIAH-type domain||TRAF-like||Zinc finger, TRAF-type||F-box only protein 30/40	GO:0044237,GO:0008152,GO:0071704,GO:0044238,GO:0005488,GO:0044260,GO:0043170,GO:0009987,GO:0044267,GO:0043412,GO:0006464,GO:0036211,GO:0008270,GO:0019538,GO:0043167,GO:0016881,GO:0046914,GO:0070647,GO:0019787,GO:0016874,GO:0016879,GO:0032446,GO:0004842,GO:0016567,GO:0003824,GO:0046872,GO:0043169,GO:0008150,GO:0003674,GO:0005575	cellular metabolic process,metabolic process,organic substance metabolic process,primary metabolic process,binding,cellular macromolecule metabolic process,macromolecule metabolic process,cellular process,cellular protein metabolic process,macromolecule modification,cellular protein modification process,protein modification process,zinc ion binding,protein metabolic process,ion binding,acid-amino…	--	--
ENSMUST00000070330	ENSMUSG00000040265	Dnm3	transcript	0	0.123814	#NAME?	0.010913	0.660673	Dynamin superfamily||Pleckstrin homology domain||Dynamin, GTPase domain||Dynamin-type guanine nucleotide-binding (G) domain||Dynamin, GTPase region, conserved site||GTPase effector domain||Dynamin GTPase effector||PH domain-like||Dynamin central domain||P-loop containing nucleoside triphosphate hydrolase	GO:0005622,GO:0044424,GO:0005737,GO:0043229,GO:0044444,GO:0043226,GO:0043231,GO:0043227,GO:0044422,GO:0044446,GO:0005515,GO:0005488,GO:0044464,GO:0005623,GO:0043228,GO:0043232,GO:0016043,GO:0071840,GO:0006996,GO:1901363,GO:0009987,GO:0097159,GO:0044463,GO:0022607,GO:0005856,GO:0048522,GO:0048518,GO:0048519,GO:0050793,GO:0044085,GO:0014069,GO:0050794,GO:0044767,GO:0043234,GO:0032991,GO:0044430,GO:…	intracellular,intracellular part,cytoplasm,intracellular organelle,cytoplasmic part,organelle,intracellular membrane-bounded organelle,membrane-bounded organelle,organelle part,intracellular organelle part,protein binding,binding,cell part,cell,non-membrane-bounded organelle,intracellular non-membrane-bounded organelle,cellular component organization,cellular component organization or biogenesis,…	mmu04961,mmu05100,mmu04721,mmu04144	Endocrine and other factor-regulated calcium reabsorption,Bacterial invasion of epithelial cells,Synaptic vesicle cycle,Endocytosis
ENSMUST00000070449	ENSMUSG00000056380	Gpr50	transcript	0.0348817	0	Inf	0.0410395	1	GPCR, rhodopsin-like, 7TM||G protein-coupled receptor, rhodopsin-like||Melatonin-related receptor 1X||Melatonin receptor family	GO:0005622,GO:0044424,GO:0043229,GO:0043226,GO:0043231,GO:0043227,GO:0044422,GO:0044446,GO:0005515,GO:0005488,GO:0044464,GO:0005623,GO:0005634,GO:0044428,GO:0031981,GO:0070013,GO:0043233,GO:0005654,GO:0009987,GO:0031974,GO:0050794,GO:0065007,GO:0050789,GO:0042802,GO:0050896,GO:0044699,GO:0044763,GO:0051716,GO:0008150,GO:0008502,GO:0003674,GO:0007154,GO:0005575,GO:0044700,GO:0023052,GO:0007165,GO:…	intracellular,intracellular part,intracellular organelle,organelle,intracellular membrane-bounded organelle,membrane-bounded organelle,organelle part,intracellular organelle part,protein binding,binding,cell part,cell,nucleus,nuclear part,nuclear lumen,intracellular organelle lumen,organelle lumen,nucleoplasm,cellular process,membrane-enclosed lumen,regulation of cellular process,biological regul…	mmu04080	Neuroactive ligand-receptor interaction
ENSMUST00000070458	ENSMUSG00000038637	Lrrc56	transcript	0	0.256314	#NAME?	5.94326e-05	0.0266226	-||Leucine-rich repeat||Leucine-rich repeat domain, L domain-like||Leucine rich repeat 4	GO:0008150,GO:0003674,GO:0005575	biological_process,molecular_function,cellular_component	--	--
ENSMUST00000070515	ENSMUSG00000022040	Ephx2	transcript	7.59719	2.96344	1.35819	0.0395467	1	Alpha/Beta hydrolase fold||Alpha/beta hydrolase fold-1||HAD-like domain||Phosphoglycolate phosphatase, domain 2||HAD hydrolase, subfamily IA||Epoxide hydrolase-like	GO:0005622,GO:0044424,GO:0005737,GO:0043229,GO:0044444,GO:0044237,GO:0043226,GO:0043231,GO:0043227,GO:0008152,GO:0071704,GO:0044238,GO:1901360,GO:0006725,GO:0080090,GO:0019222,GO:0005515,GO:0005488,GO:0044464,GO:0005623,GO:0005829,GO:0060255,GO:0043170,GO:0009987,GO:0010467,GO:0006796,GO:0006793,GO:0044248,GO:0010468,GO:0009056,GO:0048518,GO:0065008,GO:1901575,GO:0065007,GO:0050789,GO:0042592,GO:…	intracellular,intracellular part,cytoplasm,intracellular organelle,cytoplasmic part,cellular metabolic process,organelle,intracellular membrane-bounded organelle,membrane-bounded organelle,metabolic process,organic substance metabolic process,primary metabolic process,organic cyclic compound metabolic process,cellular aromatic compound metabolic process,regulation of primary metabolic process,reg…	mmu04146,mmu01100,mmu00590	Peroxisome,Metabolic pathways,Arachidonic acid metabolism
ENSMUST00000070864	ENSMUSG00000004113	Cacna1b	transcript	0.133029	0	Inf	0.000819613	0.146035	Voltage-dependent calcium channel, alpha-1 subunit||EF-hand domain||Voltage-dependent channel, four helix bundle domain||Voltage-dependent calcium channel, alpha-1 subunit, IQ domain||Ion transport domain||Voltage-dependent calcium channel, N-type, alpha-1 subunit||Voltage-dependent L-type calcium channel, IQ-associated domain||-	GO:0005515,GO:0005488,GO:0044464,GO:0005623,GO:1901363,GO:0009987,GO:0097159,GO:0065008,GO:0050794,GO:0006950,GO:0043234,GO:0032991,GO:0042995,GO:0065007,GO:0050789,GO:0045202,GO:0051239,GO:0051641,GO:0043167,GO:0050896,GO:0044699,GO:0043005,GO:0051649,GO:0051179,GO:0044763,GO:0030425,GO:0097458,GO:0008022,GO:0046872,GO:0051234,GO:0043168,GO:0043169,GO:0008016,GO:0006810,GO:0086010,GO:0008217,GO:…	protein binding,binding,cell part,cell,heterocyclic compound binding,cellular process,organic cyclic compound binding,regulation of biological quality,regulation of cellular process,response to stress,protein complex,macromolecular complex,cell projection,biological regulation,regulation of biological process,synapse,regulation of multicellular organismal process,cellular localization,ion binding…	mmu04930,mmu04725,mmu04721,mmu04723,mmu04020,mmu04727,mmu05032,mmu04010,mmu04726,mmu04728,mmu04742,mmu05033	Type II diabetes mellitus,Cholinergic synapse,Synaptic vesicle cycle,Retrograde endocannabinoid signaling,Calcium signaling pathway,GABAergic synapse,Morphine addiction,MAPK signaling pathway,Serotonergic synapse,Dopaminergic synapse,Taste transduction,Nicotine addiction
ENSMUST00000070878	ENSMUSG00000056629	Fkbp2	transcript	2.7343	15.498	-2.50284	0.0011855	0.182545	Peptidyl-prolyl cis-trans isomerase, FKBP-type||FKBP-type peptidyl-prolyl cis-trans isomerase domain	GO:0005622,GO:0044424,GO:0005737,GO:0043229,GO:0044444,GO:0044237,GO:0043226,GO:0043231,GO:0043227,GO:0008152,GO:0071704,GO:0044422,GO:0044446,GO:0044238,GO:0005488,GO:0044464,GO:0005623,GO:0044260,GO:0043170,GO:1901363,GO:0009987,GO:0097159,GO:0044267,GO:0043412,GO:0006464,GO:0036211,GO:0019538,GO:0005783,GO:0042175,GO:0005789,GO:0031982,GO:0044432,GO:0003824,GO:0012505,GO:0031988,GO:0043230,GO:…	intracellular,intracellular part,cytoplasm,intracellular organelle,cytoplasmic part,cellular metabolic process,organelle,intracellular membrane-bounded organelle,membrane-bounded organelle,metabolic process,organic substance metabolic process,organelle part,intracellular organelle part,primary metabolic process,binding,cell part,cell,cellular macromolecule metabolic process,macromolecule metaboli…	--	--
ENSMUST00000070890	ENSMUSG00000056643	Chst13	transcript	0.242594	0.015917	3.9299	0.00474992	0.408276	Sulfotransferase||Carbohydrate sulfotransferase-related	GO:0005622,GO:0044424,GO:0005737,GO:0043229,GO:0044444,GO:0044237,GO:0043226,GO:0043231,GO:0043227,GO:0008152,GO:0071704,GO:0044422,GO:0044446,GO:0044238,GO:0006807,GO:0044464,GO:0009058,GO:0005623,GO:1901576,GO:0044249,GO:0044260,GO:0043170,GO:0034645,GO:0009059,GO:0009987,GO:0019538,GO:1901564,GO:0044710,GO:1901135,GO:0044281,GO:0016740,GO:0003824,GO:0012505,GO:0005794,GO:0031090,GO:1901566,GO:…	intracellular,intracellular part,cytoplasm,intracellular organelle,cytoplasmic part,cellular metabolic process,organelle,intracellular membrane-bounded organelle,membrane-bounded organelle,metabolic process,organic substance metabolic process,organelle part,intracellular organelle part,primary metabolic process,nitrogen compound metabolic process,cell part,biosynthetic process,cell,organic substa…	mmu00532	Glycosaminoglycan biosynthesis - chondroitin sulfate / dermatan sulfate
ENSMUST00000070989	ENSMUSG00000064302	Clasp1	transcript	5.2494	0.764618	2.77934	0.000808457	0.146035	-||Armadillo-type fold||HEAT, type 2||Armadillo-like helical||CLASP N-terminal domain||CLIP-associating protein, metazoan	GO:0005622,GO:0044424,GO:0005737,GO:0043229,GO:0044444,GO:0043226,GO:0043231,GO:0043227,GO:0044422,GO:0044446,GO:0005515,GO:0005488,GO:0044464,GO:0005623,GO:0043228,GO:0043232,GO:0016043,GO:0071840,GO:0006996,GO:0009987,GO:0022607,GO:0005856,GO:0048522,GO:0048518,GO:0048519,GO:0065008,GO:0050793,GO:0044085,GO:0050794,GO:0008104,GO:0044767,GO:0043234,GO:0032991,GO:0044430,GO:0048523,GO:0048869,GO:…	intracellular,intracellular part,cytoplasm,intracellular organelle,cytoplasmic part,organelle,intracellular membrane-bounded organelle,membrane-bounded organelle,organelle part,intracellular organelle part,protein binding,binding,cell part,cell,non-membrane-bounded organelle,intracellular non-membrane-bounded organelle,cellular component organization,cellular component organization or biogenesis,…	--	--
ENSMUST00000071452	ENSMUSG00000034206	Polq	transcript	0	0.0346617	#NAME?	0.00829978	0.570648	DNA-directed DNA polymerase, family A, conserved site||DNA-directed DNA polymerase, family A, palm domain||Ribonuclease H-like domain||Helicase, C-terminal||DNA polymerase A||P-loop containing nucleoside triphosphate hydrolase||Helicase superfamily 1/2, ATP-binding domain||DEAD/DEAH box helicase domain	GO:0005622,GO:0044424,GO:0005737,GO:0043229,GO:0044237,GO:0043226,GO:0043231,GO:0043227,GO:0008152,GO:0071704,GO:0044238,GO:1901360,GO:0031323,GO:0006725,GO:0034641,GO:0046483,GO:0080090,GO:0006807,GO:0006139,GO:0019222,GO:0005488,GO:0044464,GO:0009058,GO:0019219,GO:0005623,GO:0051171,GO:1901576,GO:0044249,GO:0043228,GO:0043232,GO:0044260,GO:0005634,GO:0016043,GO:0060255,GO:0071840,GO:0044271,GO:…	intracellular,intracellular part,cytoplasm,intracellular organelle,cellular metabolic process,organelle,intracellular membrane-bounded organelle,membrane-bounded organelle,metabolic process,organic substance metabolic process,primary metabolic process,organic cyclic compound metabolic process,regulation of cellular metabolic process,cellular aromatic compound metabolic process,cellular nitrogen c…	--	--
ENSMUST00000071561	ENSMUSG00000036078	Sigmar1	transcript	0.067518	0.690065	-3.35339	0.0319011	1	ERG2/sigma1 receptor-like	GO:0005622,GO:0044424,GO:0005737,GO:0043229,GO:0044444,GO:0043226,GO:0043231,GO:0043227,GO:0044422,GO:0044446,GO:0005515,GO:0005488,GO:0044464,GO:0005623,GO:0043228,GO:0043232,GO:0005634,GO:0044428,GO:0016043,GO:0071840,GO:0009987,GO:0044463,GO:0022607,GO:0005856,GO:0044085,GO:0014069,GO:0050794,GO:0044430,GO:0042995,GO:0065007,GO:0043933,GO:0050789,GO:0071822,GO:0048856,GO:0051259,GO:0045202,GO:…	intracellular,intracellular part,cytoplasm,intracellular organelle,cytoplasmic part,organelle,intracellular membrane-bounded organelle,membrane-bounded organelle,organelle part,intracellular organelle part,protein binding,binding,cell part,cell,non-membrane-bounded organelle,intracellular non-membrane-bounded organelle,nucleus,nuclear part,cellular component organization,cellular component organi…	--	--
ENSMUST00000071814	ENSMUSG00000025529	Zfp711	transcript	0.164913	0	Inf	0.0101181	0.632743	Zinc finger, C2H2||Zinc finger C2H2-type/integrase DNA-binding domain||Zinc finger, C2H2-like||Transcriptional activator, Zfx / Zfy domain	GO:0005622,GO:0044424,GO:0043229,GO:0044237,GO:0043226,GO:0043231,GO:0043227,GO:0008152,GO:0071704,GO:0044238,GO:1901360,GO:0031323,GO:0006725,GO:0034641,GO:0046483,GO:0080090,GO:0006807,GO:0006139,GO:0019222,GO:0005488,GO:0044464,GO:0009058,GO:0019219,GO:0005623,GO:0051171,GO:1901576,GO:0044249,GO:0044260,GO:0005634,GO:0060255,GO:0044271,GO:0043170,GO:0003676,GO:0031326,GO:0009889,GO:1901362,GO:…	intracellular,intracellular part,intracellular organelle,cellular metabolic process,organelle,intracellular membrane-bounded organelle,membrane-bounded organelle,metabolic process,organic substance metabolic process,primary metabolic process,organic cyclic compound metabolic process,regulation of cellular metabolic process,cellular aromatic compound metabolic process,cellular nitrogen compound me…	--	--
ENSMUST00000071873	ENSMUSG00000062342	Serpinb9e	transcript	0.258876	0	Inf	0.000632506	0.121822	Serpin, conserved site||Serpin domain||Serpin family||Serpin B9/maspin	GO:0005622,GO:0044424,GO:0005737,GO:0008152,GO:0019222,GO:0044464,GO:0005623,GO:0065007,GO:0050789,GO:0050790,GO:0051336,GO:0065009,GO:0030234,GO:0044092,GO:0043086,GO:0004857,GO:0008150,GO:0044421,GO:0003674,GO:0005575,GO:0005576,GO:0051346,GO:0061135,GO:0010466,GO:0010951,GO:0004867,GO:0004866,GO:0030414,GO:0061134,GO:0052548,GO:0052547,GO:0005615	intracellular,intracellular part,cytoplasm,metabolic process,regulation of metabolic process,cell part,cell,biological regulation,regulation of biological process,regulation of catalytic activity,regulation of hydrolase activity,regulation of molecular function,enzyme regulator activity,negative regulation of molecular function,negative regulation of catalytic activity,enzyme inhibitor activity,b…	mmu05146	Amoebiasis
ENSMUST00000072896	ENSMUSG00000038525	Armc10	transcript	2.16692	6.52264	-1.58981	0.0169737	0.875011	Armadillo-type fold||Armadillo-like helical||Armadillo repeat-containing domain	GO:0005622,GO:0044424,GO:0005737,GO:0043229,GO:0044444,GO:0043226,GO:0043231,GO:0043227,GO:0044422,GO:0044446,GO:0044464,GO:0005623,GO:0065007,GO:0050789,GO:0040007,GO:0005783,GO:0042175,GO:0005789,GO:0044432,GO:0012505,GO:0040008,GO:0005739,GO:0031090,GO:0008150,GO:0003674,GO:0005575,GO:0016020,GO:0044425,GO:0016021,GO:0031224	intracellular,intracellular part,cytoplasm,intracellular organelle,cytoplasmic part,organelle,intracellular membrane-bounded organelle,membrane-bounded organelle,organelle part,intracellular organelle part,cell part,cell,biological regulation,regulation of biological process,growth,endoplasmic reticulum,nuclear outer membrane-endoplasmic reticulum membrane network,endoplasmic reticulum membrane,e…	--	--
ENSMUST00000072997	ENSMUSG00000027478	Dnmt3b	transcript	0.115683	0	Inf	0.00207238	0.252655	-||ADD domain||Zinc finger, RING/FYVE/PHD-type||DNA methylase, C-5 cytosine-specific, active site||DNA (cytosine-5)-methyltransferase 3B||Zinc finger, FYVE/PHD-type||C-5 cytosine methyltransferase||S-adenosyl-L-methionine-dependent methyltransferase||PWWP	GO:0005622,GO:0044424,GO:0005737,GO:0043229,GO:0044237,GO:0043226,GO:0043231,GO:0043227,GO:0008152,GO:0071704,GO:0044422,GO:0044446,GO:0044238,GO:1901360,GO:0031323,GO:0006725,GO:0034641,GO:0046483,GO:0080090,GO:0006807,GO:0006139,GO:0019222,GO:0005515,GO:0005488,GO:0044464,GO:0009058,GO:0019219,GO:0005623,GO:0051171,GO:1901576,GO:0044249,GO:0043228,GO:0043232,GO:0044260,GO:0005634,GO:0044428,GO:…	intracellular,intracellular part,cytoplasm,intracellular organelle,cellular metabolic process,organelle,intracellular membrane-bounded organelle,membrane-bounded organelle,metabolic process,organic substance metabolic process,organelle part,intracellular organelle part,primary metabolic process,organic cyclic compound metabolic process,regulation of cellular metabolic process,cellular aromatic co…	mmu00270,mmu01100,mmu05206	Cysteine and methionine metabolism,Metabolic pathways,MicroRNAs in cancer
ENSMUST00000073094	ENSMUSG00000040990	Sh3kbp1	transcript	0.392162	0.0839003	2.2247	0.0421274	1	SH3 domain||Spectrin alpha chain, SH3 domain||-	GO:0005622,GO:0044424,GO:0005737,GO:0043229,GO:0044444,GO:0043226,GO:0043231,GO:0043227,GO:0044422,GO:0044446,GO:0005515,GO:0005488,GO:0044464,GO:0005623,GO:0043228,GO:0043232,GO:0016043,GO:0071840,GO:0006996,GO:0009987,GO:0005856,GO:0065008,GO:0050793,GO:0050794,GO:0044767,GO:0048869,GO:0042995,GO:0007010,GO:0065007,GO:0050789,GO:0051128,GO:0022603,GO:0022604,GO:0048856,GO:0045202,GO:0032502,GO:…	intracellular,intracellular part,cytoplasm,intracellular organelle,cytoplasmic part,organelle,intracellular membrane-bounded organelle,membrane-bounded organelle,organelle part,intracellular organelle part,protein binding,binding,cell part,cell,non-membrane-bounded organelle,intracellular non-membrane-bounded organelle,cellular component organization,cellular component organization or biogenesis,…	mmu04144	Endocytosis
ENSMUST00000073556	ENSMUSG00000043557	Mdga1	transcript	0.29085	0	Inf	0.00197206	0.246355	MAM domain||Immunoglobulin-like fold||Immunoglobulin-like domain||Immunoglobulin subtype||Fibronectin type III||Immunoglobulin subtype 2||Concanavalin A-like lectin/glucanase domain	GO:0044464,GO:0005623,GO:0044421,GO:0005575,GO:0005576,GO:0046658,GO:0016020,GO:0044459,GO:0071944,GO:0005886,GO:0031225,GO:0005615,GO:0031226,GO:0044425,GO:0031224	cell part,cell,extracellular region part,cellular_component,extracellular region,anchored to plasma membrane,membrane,plasma membrane part,cell periphery,plasma membrane,anchored to membrane,extracellular space,intrinsic to plasma membrane,membrane part,intrinsic to membrane	--	--
ENSMUST00000073873	ENSMUSG00000039463	Slc9a8	transcript	0.61651	0	Inf	3.47992e-05	0.0185373	Na+/H+ exchanger||Cation/H+ exchanger||Cation/H+ exchanger, CPA1 family||Na+/H+ exchanger, isoform 8	GO:0005622,GO:0044424,GO:0005737,GO:0043229,GO:0044444,GO:0043226,GO:0043231,GO:0043227,GO:0044422,GO:0044446,GO:0044464,GO:0005623,GO:0009987,GO:0065008,GO:0065007,GO:0042592,GO:0044699,GO:0051179,GO:0044763,GO:0012505,GO:0051234,GO:0030004,GO:0005794,GO:0055067,GO:0031090,GO:0006810,GO:0048878,GO:0030641,GO:0006885,GO:0051453,GO:0008150,GO:0050801,GO:0044765,GO:0019725,GO:0055080,GO:0055082,GO:…	intracellular,intracellular part,cytoplasm,intracellular organelle,cytoplasmic part,organelle,intracellular membrane-bounded organelle,membrane-bounded organelle,organelle part,intracellular organelle part,cell part,cell,cellular process,regulation of biological quality,biological regulation,homeostatic process,single-organism process,localization,single-organism cellular process,endomembrane sys…	--	--
ENSMUST00000073884	ENSMUSG00000062991	Nrg1	transcript	0	0.141271	#NAME?	0.0215201	1	Immunoglobulin subtype 2||Immunoglobulin I-set||EGF-like, conserved site||Neuregulin-1||EGF-like domain||Immunoglobulin subtype||Neuregulin, C-terminal||Immunoglobulin-like domain||Immunoglobulin-like fold	GO:0005622,GO:0044424,GO:0005737,GO:0043229,GO:0044237,GO:0043226,GO:0043231,GO:0043227,GO:0008152,GO:0071704,GO:0044422,GO:0044446,GO:0044238,GO:1901360,GO:0031323,GO:0006725,GO:0034641,GO:0046483,GO:0080090,GO:0006807,GO:0006139,GO:0019222,GO:0005515,GO:0005488,GO:0044464,GO:0009058,GO:0019219,GO:0005623,GO:0051171,GO:1901576,GO:0044249,GO:0044260,GO:0005634,GO:0044428,GO:0016043,GO:0060255,GO:…	intracellular,intracellular part,cytoplasm,intracellular organelle,cellular metabolic process,organelle,intracellular membrane-bounded organelle,membrane-bounded organelle,metabolic process,organic substance metabolic process,organelle part,intracellular organelle part,primary metabolic process,organic cyclic compound metabolic process,regulation of cellular metabolic process,cellular aromatic co…	mmu04012	ErbB signaling pathway
ENSMUST00000074082	ENSMUSG00000032786	Alas1	transcript	2.1185	0	Inf	0.000854783	0.150395	Aminotransferase, class-II, pyridoxal-phosphate binding site||Aminotransferase, class I/classII||Pyridoxal phosphate-dependent transferase, major region, subdomain 2||Pyridoxal phosphate-dependent transferase||5-aminolevulinate synthase presequence||Tetrapyrrole biosynthesis, 5-aminolevulinic acid synthase||Pyridoxal phosphate-dependent transferase, major region, subdomain 1	GO:0005622,GO:0044424,GO:0005737,GO:0043229,GO:0044444,GO:0044237,GO:0043226,GO:0043231,GO:0043227,GO:0008152,GO:0071704,GO:0044422,GO:0044446,GO:1901360,GO:0006725,GO:0034641,GO:0046483,GO:0006807,GO:0005515,GO:0005488,GO:0044464,GO:0009058,GO:0005623,GO:0005829,GO:1901576,GO:0044249,GO:0005634,GO:0044428,GO:0044271,GO:0031981,GO:1901362,GO:0018130,GO:0019438,GO:0070013,GO:0043233,GO:0005654,GO:…	intracellular,intracellular part,cytoplasm,intracellular organelle,cytoplasmic part,cellular metabolic process,organelle,intracellular membrane-bounded organelle,membrane-bounded organelle,metabolic process,organic substance metabolic process,organelle part,intracellular organelle part,organic cyclic compound metabolic process,cellular aromatic compound metabolic process,cellular nitrogen compoun…	mmu00860,mmu00260,mmu01100	Porphyrin and chlorophyll metabolism,Glycine, serine and threonine metabolism,Metabolic pathways
ENSMUST00000074501	ENSMUSG00000033419	Snap91	transcript	0.300496	0	Inf	0.00744054	0.539156	Clathrin coat assembly protein AP180, vertebrate||AP180 N-terminal homology (ANTH) domain||ENTH/VHS||Phosphoinositide-binding clathrin adaptor, domain 2||ENTH domain	GO:0005622,GO:0044424,GO:0005737,GO:0043229,GO:0044444,GO:0043226,GO:0043231,GO:0043227,GO:0005515,GO:0005488,GO:0044464,GO:0005623,GO:0016043,GO:0071840,GO:0006996,GO:0009987,GO:0022607,GO:0044085,GO:0050794,GO:0065007,GO:0043933,GO:0050789,GO:0051128,GO:0071822,GO:0043167,GO:0065003,GO:0044699,GO:0006461,GO:0070271,GO:0051179,GO:0044763,GO:0031982,GO:0051234,GO:0031988,GO:0043168,GO:0006810,GO:…	intracellular,intracellular part,cytoplasm,intracellular organelle,cytoplasmic part,organelle,intracellular membrane-bounded organelle,membrane-bounded organelle,protein binding,binding,cell part,cell,cellular component organization,cellular component organization or biogenesis,organelle organization,cellular process,cellular component assembly,cellular component biogenesis,regulation of cellular…	--	--
ENSMUST00000074546	ENSMUSG00000039683	Sdk1	transcript	0	0.020341	#NAME?	0.0208163	0.987351	Fibronectin type III||Immunoglobulin subtype||Immunoglobulin I-set||Immunoglobulin subtype 2||Immunoglobulin-like fold||Immunoglobulin-like domain	GO:0043226,GO:0043227,GO:0005515,GO:0005488,GO:0044464,GO:0005623,GO:0016043,GO:0071840,GO:0009987,GO:0022607,GO:0050793,GO:0044085,GO:0050794,GO:0044767,GO:0048869,GO:0065007,GO:0050789,GO:0048513,GO:0051128,GO:0045595,GO:0048856,GO:0045202,GO:0048731,GO:0030154,GO:0032502,GO:0007275,GO:0030030,GO:2000026,GO:0051239,GO:0060284,GO:0009653,GO:0050767,GO:0042802,GO:0050896,GO:0048468,GO:0044699,GO:…	organelle,membrane-bounded organelle,protein binding,binding,cell part,cell,cellular component organization,cellular component organization or biogenesis,cellular process,cellular component assembly,regulation of developmental process,cellular component biogenesis,regulation of cellular process,single-organism developmental process,cellular developmental process,biological regulation,regulation o…	--	--
ENSMUST00000074618	ENSMUSG00000027544	Nfatc2	transcript	0	0.0320873	#NAME?	0.0146826	0.802289	Immunoglobulin E-set||Nuclear factor of activated T cells (NFAT)||Immunoglobulin-like fold||IPT domain||Rel homology domain (RHD), DNA-binding domain||Rel homology dimerisation domain||p53-like transcription factor, DNA-binding	GO:0005622,GO:0044424,GO:0005737,GO:0043229,GO:0044444,GO:0044237,GO:0043226,GO:0043231,GO:0043227,GO:0008152,GO:0071704,GO:0044422,GO:0044446,GO:0044238,GO:1901360,GO:0031323,GO:0006725,GO:0034641,GO:0046483,GO:0080090,GO:0006807,GO:0006139,GO:0019222,GO:0005515,GO:0005488,GO:0044464,GO:0009058,GO:0019219,GO:0005623,GO:0005829,GO:0051171,GO:1901576,GO:0044249,GO:0043228,GO:0043232,GO:0044260,GO:…	intracellular,intracellular part,cytoplasm,intracellular organelle,cytoplasmic part,cellular metabolic process,organelle,intracellular membrane-bounded organelle,membrane-bounded organelle,metabolic process,organic substance metabolic process,organelle part,intracellular organelle part,primary metabolic process,organic cyclic compound metabolic process,regulation of cellular metabolic process,cel…	mmu04380,mmu04022,mmu05161,mmu04921,mmu04662,mmu04370,mmu05166,mmu04660,mmu04650,mmu04360,mmu04310	Osteoclast differentiation,cGMP-PKG signaling pathway,Hepatitis B,Oxytocin signaling pathway,B cell receptor signaling pathway,VEGF signaling pathway,HTLV-I infection,T cell receptor signaling pathway,Natural killer cell mediated cytotoxicity,Axon guidance,Wnt signaling pathway
ENSMUST00000074802	ENSMUSG00000000037	Scml2	transcript	0	0.070224	#NAME?	0.0362786	1	Polycomb group protein, RNA binding region||Mbt repeat||SLED domain||Sterile alpha motif/pointed domain	GO:0005622,GO:0044424,GO:0043229,GO:0044237,GO:0043226,GO:0043231,GO:0043227,GO:0008152,GO:0071704,GO:0044422,GO:0044446,GO:0044238,GO:1901360,GO:0031323,GO:0006725,GO:0034641,GO:0046483,GO:0080090,GO:0006807,GO:0006139,GO:0019222,GO:0005515,GO:0005488,GO:0044464,GO:0009058,GO:0019219,GO:0005623,GO:0051171,GO:1901576,GO:0044249,GO:0043228,GO:0043232,GO:0044260,GO:0005634,GO:0044428,GO:0016043,GO:…	intracellular,intracellular part,intracellular organelle,cellular metabolic process,organelle,intracellular membrane-bounded organelle,membrane-bounded organelle,metabolic process,organic substance metabolic process,organelle part,intracellular organelle part,primary metabolic process,organic cyclic compound metabolic process,regulation of cellular metabolic process,cellular aromatic compound met…	--	--
ENSMUST00000074875	ENSMUSG00000059439	Bcas3	transcript	0.802837	0	Inf	8.86874e-07	0.00092	WD40/YVTN repeat-like-containing domain||-||Breast carcinoma amplified sequence 3||WD40-repeat-containing domain	GO:0005622,GO:0044424,GO:0005737,GO:0043229,GO:0044444,GO:0044237,GO:0043226,GO:0043231,GO:0043227,GO:0008152,GO:0071704,GO:0044422,GO:0044446,GO:0044238,GO:1901360,GO:0031323,GO:0006725,GO:0034641,GO:0046483,GO:0080090,GO:0006807,GO:0006139,GO:0019222,GO:0005515,GO:0005488,GO:0044464,GO:0009058,GO:0019219,GO:0005623,GO:0051171,GO:1901576,GO:0044249,GO:0043228,GO:0043232,GO:0044260,GO:0005634,GO:…	intracellular,intracellular part,cytoplasm,intracellular organelle,cytoplasmic part,cellular metabolic process,organelle,intracellular membrane-bounded organelle,membrane-bounded organelle,metabolic process,organic substance metabolic process,organelle part,intracellular organelle part,primary metabolic process,organic cyclic compound metabolic process,regulation of cellular metabolic process,cel…	--	--
ENSMUST00000074969	ENSMUSG00000044566	Cage1	transcript	0	0.100504	#NAME?	0.0291047	1	Cancer-associated gene protein 1	GO:0008150,GO:0003674,GO:0005575	biological_process,molecular_function,cellular_component	--	--
ENSMUST00000075144	ENSMUSG00000025969	Nrp2	transcript	0	0.413685	#NAME?	0.000581329	0.115415	Neuropilin, C-terminal||Galactose-binding domain-like||Coagulation factor 5/8 C-terminal domain||Neuropilin-2||CUB domain||MAM domain||Concanavalin A-like lectin/glucanase domain||Neuropilin	GO:0005515,GO:0005488,GO:0044464,GO:0005623,GO:0016043,GO:0071840,GO:0009987,GO:0050794,GO:0044767,GO:0048869,GO:0042995,GO:0065007,GO:0050789,GO:0048513,GO:0048856,GO:0048731,GO:0030154,GO:0040007,GO:0032502,GO:0007275,GO:0030030,GO:0043167,GO:0009653,GO:0016477,GO:0050896,GO:0032989,GO:0048468,GO:0044699,GO:0040011,GO:0000902,GO:0043005,GO:0051179,GO:0044763,GO:0097458,GO:0022008,GO:0006928,GO:…	protein binding,binding,cell part,cell,cellular component organization,cellular component organization or biogenesis,cellular process,regulation of cellular process,single-organism developmental process,cellular developmental process,cell projection,biological regulation,regulation of biological process,organ development,anatomical structure development,system development,cell differentiation,gro…	--	--
ENSMUST00000075214	ENSMUSG00000024331	Dsc2	transcript	0.158383	0	Inf	0.000879971	0.151255	Cadherin-like||Catenin binding domain||Cadherin, cytoplasmic domain||Cadherin conserved site||Cadherin prodomain||Desmosomal cadherin||Cadherin	GO:0005622,GO:0044424,GO:0005737,GO:0043229,GO:0044444,GO:0043226,GO:0043227,GO:0005488,GO:0044464,GO:0005623,GO:0009987,GO:0033554,GO:0065008,GO:0006950,GO:0065007,GO:0050789,GO:0051239,GO:0043167,GO:0050896,GO:0044699,GO:0031667,GO:0031669,GO:0044763,GO:0042594,GO:0009267,GO:0030054,GO:0031668,GO:0031982,GO:0005912,GO:0009991,GO:0051716,GO:0070161,GO:0046872,GO:0009605,GO:0031988,GO:0043230,GO:…	intracellular,intracellular part,cytoplasm,intracellular organelle,cytoplasmic part,organelle,membrane-bounded organelle,binding,cell part,cell,cellular process,cellular response to stress,regulation of biological quality,response to stress,biological regulation,regulation of biological process,regulation of multicellular organismal process,ion binding,response to stimulus,single-organism process…	mmu05412	Arrhythmogenic right ventricular cardiomyopathy (ARVC)
ENSMUST00000075301	ENSMUSG00000026950	Neb	transcript	0.0697087	0	Inf	0.00315257	0.320063	Nebulin repeat||Nebulin||SH3 domain	GO:0005622,GO:0044424,GO:0005737,GO:0043229,GO:0044444,GO:0043226,GO:0043227,GO:0044422,GO:0044446,GO:0005515,GO:0005488,GO:0044464,GO:0005623,GO:0043228,GO:0043232,GO:0016043,GO:0071840,GO:0006996,GO:0009987,GO:0022607,GO:0005856,GO:0065008,GO:0044085,GO:0050794,GO:0044767,GO:0043234,GO:0032991,GO:0044430,GO:0048869,GO:0007010,GO:0065007,GO:0050789,GO:0051128,GO:0008092,GO:0032970,GO:0048856,GO:…	intracellular,intracellular part,cytoplasm,intracellular organelle,cytoplasmic part,organelle,membrane-bounded organelle,organelle part,intracellular organelle part,protein binding,binding,cell part,cell,non-membrane-bounded organelle,intracellular non-membrane-bounded organelle,cellular component organization,cellular component organization or biogenesis,organelle organization,cellular process,c…	--	--
ENSMUST00000075453	ENSMUSG00000041453	Rpl21	transcript	1.55921	0	Inf	0.00315853	0.320063	Ribosomal protein L21e||Translation protein SH3-like domain||Ribosomal protein L21e, conserved site	GO:0005622,GO:0044424,GO:0005737,GO:0043229,GO:0044444,GO:0044237,GO:0043226,GO:0008152,GO:0071704,GO:0044238,GO:0044464,GO:0009058,GO:0005623,GO:1901576,GO:0044249,GO:0043228,GO:0043232,GO:0044260,GO:0043170,GO:0034645,GO:0009059,GO:0009987,GO:0010467,GO:0044267,GO:0032991,GO:0019538,GO:0003735,GO:0006412,GO:0030529,GO:0005840,GO:0008150,GO:0005198,GO:0003674,GO:0005575	intracellular,intracellular part,cytoplasm,intracellular organelle,cytoplasmic part,cellular metabolic process,organelle,metabolic process,organic substance metabolic process,primary metabolic process,cell part,biosynthetic process,cell,organic substance biosynthetic process,cellular biosynthetic process,non-membrane-bounded organelle,intracellular non-membrane-bounded organelle,cellular macromol…	mmu03010	Ribosome
ENSMUST00000075515	ENSMUSG00000038327	Serpinb9f	transcript	0.142537	0	Inf	0.00778446	0.551903	Serpin B9/maspin||Serpin family||Serpin domain||Serpin, conserved site	GO:0005622,GO:0044424,GO:0005737,GO:0008152,GO:0019222,GO:0044464,GO:0005623,GO:0009987,GO:0044767,GO:0048869,GO:0065007,GO:0050789,GO:0048513,GO:0048856,GO:0048731,GO:0030154,GO:0032502,GO:0007275,GO:0050790,GO:0051336,GO:0065009,GO:0044699,GO:0030234,GO:0044763,GO:0002376,GO:0030097,GO:0048534,GO:0044092,GO:0043086,GO:0002520,GO:0004857,GO:0044707,GO:0008150,GO:0044421,GO:0003674,GO:0005575,GO:…	intracellular,intracellular part,cytoplasm,metabolic process,regulation of metabolic process,cell part,cell,cellular process,single-organism developmental process,cellular developmental process,biological regulation,regulation of biological process,organ development,anatomical structure development,system development,cell differentiation,developmental process,multicellular organismal development,…	mmu05146	Amoebiasis
ENSMUST00000076043	ENSMUSG00000019647	Sema6a	transcript	0.128514	0	Inf	0.01308	0.750151	Sema domain||Plexin repeat||WD40/YVTN repeat-like-containing domain||Semaphorin	GO:0005515,GO:0005488,GO:0044464,GO:0005623,GO:0016043,GO:0071840,GO:0009987,GO:0048522,GO:0048518,GO:0050793,GO:0050794,GO:0044767,GO:0048869,GO:0042995,GO:0065007,GO:0050789,GO:0045595,GO:0048856,GO:0048731,GO:0030154,GO:0032502,GO:0007275,GO:0030030,GO:2000026,GO:0051239,GO:0051641,GO:0060284,GO:0009653,GO:0050767,GO:0016477,GO:0050896,GO:0032989,GO:0048468,GO:0044699,GO:0040011,GO:0000902,GO:…	protein binding,binding,cell part,cell,cellular component organization,cellular component organization or biogenesis,cellular process,positive regulation of cellular process,positive regulation of biological process,regulation of developmental process,regulation of cellular process,single-organism developmental process,cellular developmental process,cell projection,biological regulation,regulatio…	mmu04360	Axon guidance
ENSMUST00000076085	ENSMUSG00000035173	Ccdc186	transcript	0.707067	9.39046	-3.73128	0.00020609	0.0624918	-	GO:0008150,GO:0003674,GO:0005575	biological_process,molecular_function,cellular_component	--	--
ENSMUST00000076335	ENSMUSG00000027200	Sema6d	transcript	0.049466	0	Inf	0.028182	1	Sema domain||Plexin repeat||WD40/YVTN repeat-like-containing domain||Semaphorin	GO:0005622,GO:0044424,GO:0005737,GO:0043229,GO:0044444,GO:0043226,GO:0043231,GO:0043227,GO:0005515,GO:0005488,GO:0044464,GO:0005623,GO:0009987,GO:0048522,GO:0048518,GO:0048519,GO:0050794,GO:0044767,GO:0048523,GO:0048869,GO:0065007,GO:0050789,GO:0048513,GO:0048856,GO:0048731,GO:0030154,GO:0032502,GO:0007275,GO:0016477,GO:0044699,GO:0040011,GO:0051179,GO:0044763,GO:0006928,GO:0007399,GO:0048870,GO:…	intracellular,intracellular part,cytoplasm,intracellular organelle,cytoplasmic part,organelle,intracellular membrane-bounded organelle,membrane-bounded organelle,protein binding,binding,cell part,cell,cellular process,positive regulation of cellular process,positive regulation of biological process,negative regulation of biological process,regulation of cellular process,single-organism developmen…	mmu04360	Axon guidance
ENSMUST00000076599	ENSMUSG00000032952	Ap4b1	transcript	0.630233	0.0255273	4.62577	0.0129213	0.744708	Armadillo-like helical||Armadillo-type fold||Clathrin/coatomer adaptor, adaptin-like, N-terminal||Beta-adaptin appendage, C-terminal subdomain||AP complex subunit beta||Beta2-adaptin/TBP, C-terminal domain||AP-1, 2,4 complex subunit beta	GO:0005622,GO:0044424,GO:0005737,GO:0043229,GO:0044444,GO:0043226,GO:0043231,GO:0043227,GO:0044464,GO:0005623,GO:0009987,GO:0008104,GO:0043234,GO:0032991,GO:0015031,GO:0045184,GO:0033036,GO:0051641,GO:0044699,GO:0051649,GO:0051179,GO:0044763,GO:0012505,GO:0006886,GO:0071702,GO:0051234,GO:0034613,GO:0046907,GO:0070727,GO:0005794,GO:0006810,GO:0016192,GO:0030117,GO:0048475,GO:0008150,GO:0003674,GO:…	intracellular,intracellular part,cytoplasm,intracellular organelle,cytoplasmic part,organelle,intracellular membrane-bounded organelle,membrane-bounded organelle,cell part,cell,cellular process,protein localization,protein complex,macromolecular complex,protein transport,establishment of protein localization,macromolecule localization,cellular localization,single-organism process,establishment of…	mmu04142	Lysosome
ENSMUST00000076836	ENSMUSG00000026872	Zeb2	transcript	2.72576	19.9794	-2.87378	0.00012078	0.0427639	Homeobox domain||Homeodomain-like||Zinc finger, C2H2-like||Drought induced 19 protein type, zinc-binding domain||-||Zinc finger C2H2-type/integrase DNA-binding domain||Zinc finger, C2H2	GO:0005622,GO:0044424,GO:0005737,GO:0043229,GO:0044444,GO:0044237,GO:0043226,GO:0043231,GO:0043227,GO:0008152,GO:0071704,GO:0044422,GO:0044446,GO:0044238,GO:1901360,GO:0031323,GO:0006725,GO:0034641,GO:0046483,GO:0080090,GO:0006807,GO:0006139,GO:0019222,GO:0005515,GO:0005488,GO:0044464,GO:0009058,GO:0019219,GO:0005623,GO:0005829,GO:0051171,GO:1901576,GO:0044249,GO:0043228,GO:0043232,GO:0044260,GO:…	intracellular,intracellular part,cytoplasm,intracellular organelle,cytoplasmic part,cellular metabolic process,organelle,intracellular membrane-bounded organelle,membrane-bounded organelle,metabolic process,organic substance metabolic process,organelle part,intracellular organelle part,primary metabolic process,organic cyclic compound metabolic process,regulation of cellular metabolic process,cel…	mmu05206	MicroRNAs in cancer
ENSMUST00000077375	ENSMUSG00000000037	Scml2	transcript	0.0128083	0.133028	-3.37658	0.0295293	1	Polycomb group protein, RNA binding region||Mbt repeat||SLED domain||Sterile alpha motif/pointed domain	GO:0005622,GO:0044424,GO:0043229,GO:0044237,GO:0043226,GO:0043231,GO:0043227,GO:0008152,GO:0071704,GO:0044422,GO:0044446,GO:0044238,GO:1901360,GO:0031323,GO:0006725,GO:0034641,GO:0046483,GO:0080090,GO:0006807,GO:0006139,GO:0019222,GO:0005515,GO:0005488,GO:0044464,GO:0009058,GO:0019219,GO:0005623,GO:0051171,GO:1901576,GO:0044249,GO:0043228,GO:0043232,GO:0044260,GO:0005634,GO:0044428,GO:0016043,GO:…	intracellular,intracellular part,intracellular organelle,cellular metabolic process,organelle,intracellular membrane-bounded organelle,membrane-bounded organelle,metabolic process,organic substance metabolic process,organelle part,intracellular organelle part,primary metabolic process,organic cyclic compound metabolic process,regulation of cellular metabolic process,cellular aromatic compound met…	--	--
ENSMUST00000078323	ENSMUSG00000013495	Tmem175	transcript	0.0996337	1.23445	-3.63109	0.00777843	0.551903	Endosomal/lysomomal potassium channel TMEM175	GO:0005622,GO:0044424,GO:0005737,GO:0043229,GO:0044444,GO:0043226,GO:0043231,GO:0043227,GO:0044422,GO:0044446,GO:0044464,GO:0005623,GO:0016043,GO:0071840,GO:0006996,GO:0009987,GO:0022607,GO:0065008,GO:0044085,GO:0065007,GO:0042592,GO:0044699,GO:0051179,GO:0044763,GO:0070925,GO:0051234,GO:0030004,GO:0055067,GO:0031090,GO:0006810,GO:0048878,GO:0007033,GO:0022841,GO:0090382,GO:0016192,GO:0001845,GO:…	intracellular,intracellular part,cytoplasm,intracellular organelle,cytoplasmic part,organelle,intracellular membrane-bounded organelle,membrane-bounded organelle,organelle part,intracellular organelle part,cell part,cell,cellular component organization,cellular component organization or biogenesis,organelle organization,cellular process,cellular component assembly,regulation of biological quality…	--	--
ENSMUST00000078332	ENSMUSG00000026150	Mff	transcript	0.16078	1.67004	-3.37672	0.00796769	0.55754	FATE/Miff/Tango-11	GO:0005622,GO:0044424,GO:0005737,GO:0043229,GO:0044444,GO:0043226,GO:0043231,GO:0043227,GO:0044422,GO:0044446,GO:0005515,GO:0005488,GO:0044464,GO:0005623,GO:0016043,GO:0071840,GO:0006996,GO:0009987,GO:0022607,GO:0048522,GO:0048518,GO:0050793,GO:0044085,GO:0050794,GO:0008104,GO:0044767,GO:0048869,GO:0015031,GO:0065007,GO:0043933,GO:0050789,GO:0045184,GO:0051128,GO:0071822,GO:0022603,GO:0051094,GO:…	intracellular,intracellular part,cytoplasm,intracellular organelle,cytoplasmic part,organelle,intracellular membrane-bounded organelle,membrane-bounded organelle,organelle part,intracellular organelle part,protein binding,binding,cell part,cell,cellular component organization,cellular component organization or biogenesis,organelle organization,cellular process,cellular component assembly,positive…	--	--
ENSMUST00000078367	ENSMUSG00000037784	Dzip1l	transcript	0.140631	3.50671	-4.64013	0.0125446	0.731508	-||Zinc finger, C2H2||Zinc finger protein DZIP1, N-terminal	GO:0005622,GO:0044424,GO:0005737,GO:0043229,GO:0044444,GO:0043226,GO:0043231,GO:0043227,GO:0044422,GO:0044446,GO:0005488,GO:0044464,GO:0005623,GO:0043228,GO:0043232,GO:0016043,GO:0071840,GO:0003676,GO:1901363,GO:0009987,GO:0097159,GO:0044463,GO:0005856,GO:0044767,GO:0044430,GO:0048869,GO:0042995,GO:0048856,GO:0032502,GO:0030030,GO:0015630,GO:0043167,GO:0009653,GO:0032989,GO:0044699,GO:0000902,GO:…	intracellular,intracellular part,cytoplasm,intracellular organelle,cytoplasmic part,organelle,intracellular membrane-bounded organelle,membrane-bounded organelle,organelle part,intracellular organelle part,binding,cell part,cell,non-membrane-bounded organelle,intracellular non-membrane-bounded organelle,cellular component organization,cellular component organization or biogenesis,nucleic acid bin…	--	--
ENSMUST00000079157	ENSMUSG00000028886	Eya3	transcript	2.51922	0.0878403	4.84195	0.0242472	1	Eyes absent homologue 3||HAD-like domain||EYA domain||Eyes absent family	GO:0005622,GO:0044424,GO:0005737,GO:0043229,GO:0044237,GO:0043226,GO:0043231,GO:0043227,GO:0008152,GO:0071704,GO:0044422,GO:0044446,GO:0044238,GO:1901360,GO:0031323,GO:0006725,GO:0034641,GO:0046483,GO:0080090,GO:0006807,GO:0006139,GO:0019222,GO:0005515,GO:0005488,GO:0044464,GO:0009058,GO:0019219,GO:0005623,GO:0051171,GO:1901576,GO:0044249,GO:0043228,GO:0043232,GO:0044260,GO:0005634,GO:0044428,GO:…	intracellular,intracellular part,cytoplasm,intracellular organelle,cellular metabolic process,organelle,intracellular membrane-bounded organelle,membrane-bounded organelle,metabolic process,organic substance metabolic process,organelle part,intracellular organelle part,primary metabolic process,organic cyclic compound metabolic process,regulation of cellular metabolic process,cellular aromatic co…	--	--
ENSMUST00000079424	ENSMUSG00000035778	Ggta1	transcript	7.4244	1.20593	2.62212	0.0129605	0.74547	Glycosyl transferase, family 6||Nucleotide-diphospho-sugar transferases	GO:0005622,GO:0044424,GO:0005737,GO:0043229,GO:0044444,GO:0044237,GO:0043226,GO:0043231,GO:0043227,GO:0008152,GO:0071704,GO:0044422,GO:0044446,GO:0044238,GO:0005488,GO:0044464,GO:0009058,GO:0005623,GO:1901576,GO:0044249,GO:0044260,GO:0043170,GO:0034645,GO:0009059,GO:0009987,GO:0044267,GO:0043412,GO:0006464,GO:0036211,GO:0019538,GO:0044710,GO:1901135,GO:0043167,GO:0031982,GO:0016740,GO:0003824,GO:…	intracellular,intracellular part,cytoplasm,intracellular organelle,cytoplasmic part,cellular metabolic process,organelle,intracellular membrane-bounded organelle,membrane-bounded organelle,metabolic process,organic substance metabolic process,organelle part,intracellular organelle part,primary metabolic process,binding,cell part,biosynthetic process,cell,organic substance biosynthetic process,cel…	mmu00601	Glycosphingolipid biosynthesis - lacto and neolacto series
ENSMUST00000079441	ENSMUSG00000022708	Zbtb20	transcript	0.00493433	2.8179	-9.15755	0.000792885	0.144254	Zinc finger and BTB domain-containing protein 22/43||SKP1/BTB/POZ domain||Zinc finger, C2H2-like||Zinc finger C2H2-type/integrase DNA-binding domain||BTB/POZ domain||Zinc finger, C2H2||-	GO:0005622,GO:0044424,GO:0043229,GO:0044237,GO:0043226,GO:0043231,GO:0043227,GO:0008152,GO:0071704,GO:0044238,GO:1901360,GO:0031323,GO:0006725,GO:0034641,GO:0046483,GO:0080090,GO:0006807,GO:0006139,GO:0019222,GO:0005488,GO:0044464,GO:0009058,GO:0019219,GO:0005623,GO:0051171,GO:1901576,GO:0044249,GO:0044260,GO:0005634,GO:0060255,GO:0044271,GO:0043170,GO:0003676,GO:0031326,GO:0009889,GO:1901362,GO:…	intracellular,intracellular part,intracellular organelle,cellular metabolic process,organelle,intracellular membrane-bounded organelle,membrane-bounded organelle,metabolic process,organic substance metabolic process,primary metabolic process,organic cyclic compound metabolic process,regulation of cellular metabolic process,cellular aromatic compound metabolic process,cellular nitrogen compound me…	--	--
ENSMUST00000079451	ENSMUSG00000037624	Kcnk2	transcript	0	0.411031	#NAME?	0.000194581	0.0599238	Two pore domain potassium channel, TREK||Potassium channel domain||Two pore domain potassium channel	GO:0005622,GO:0044424,GO:0043229,GO:0044237,GO:0043226,GO:0043231,GO:0043227,GO:0008152,GO:0071704,GO:0044238,GO:1901360,GO:0031323,GO:0006725,GO:0034641,GO:0046483,GO:0080090,GO:0006807,GO:0006139,GO:0019222,GO:0005515,GO:0005488,GO:0044464,GO:0009058,GO:0019219,GO:0005623,GO:0051171,GO:1901576,GO:0044249,GO:0044260,GO:0005634,GO:0060255,GO:0044271,GO:0043170,GO:0031326,GO:0009889,GO:1901362,GO:…	intracellular,intracellular part,intracellular organelle,cellular metabolic process,organelle,intracellular membrane-bounded organelle,membrane-bounded organelle,metabolic process,organic substance metabolic process,primary metabolic process,organic cyclic compound metabolic process,regulation of cellular metabolic process,cellular aromatic compound metabolic process,cellular nitrogen compound me…	mmu04971	Gastric acid secretion
ENSMUST00000079978	ENSMUSG00000028456	Unc13b	transcript	0.00867533	0	Inf	0.0379744	1	Mammalian uncoordinated homology 13, domain 2||Protein kinase C-like, phorbol ester/diacylglycerol-binding domain||Calcium-dependent secretion activator domain||C2 domain||Mammalian uncoordinated homology 13, subgroup, domain 2||Munc13 homology 1||Diacylglycerol/phorbol-ester binding||Uncoordinated protein 13 (Unc-13)	GO:0005622,GO:0044424,GO:0005737,GO:0043229,GO:0044444,GO:0043226,GO:0043231,GO:0043227,GO:0005515,GO:0005488,GO:0044464,GO:0005623,GO:0005829,GO:0016043,GO:0071840,GO:0006996,GO:0009987,GO:0044463,GO:0022607,GO:0048522,GO:0048518,GO:0065008,GO:0044085,GO:0050794,GO:0006950,GO:0008104,GO:0044767,GO:0048869,GO:0015031,GO:0042995,GO:0035556,GO:0065007,GO:0043933,GO:0050789,GO:0048513,GO:0045184,GO:…	intracellular,intracellular part,cytoplasm,intracellular organelle,cytoplasmic part,organelle,intracellular membrane-bounded organelle,membrane-bounded organelle,protein binding,binding,cell part,cell,cytosol,cellular component organization,cellular component organization or biogenesis,organelle organization,cellular process,cell projection part,cellular component assembly,positive regulation of …	mmu04721	Synaptic vesicle cycle
ENSMUST00000080050	ENSMUSG00000038903	Ccdc68	transcript	0	0.212798	#NAME?	0.0331562	1	Coiled-coil domain-containing protein 68	GO:0003674	molecular_function	--	--
ENSMUST00000080127	ENSMUSG00000007617	Homer1	transcript	0.00869467	0.395995	-5.50921	0.0284358	1	Testis-specific protein TEX28/transmembrane and coiled-coil domains protein||-||WH1/EVH1 domain||PH domain-like	GO:0005622,GO:0044424,GO:0005737,GO:0043229,GO:0044444,GO:0043226,GO:0044422,GO:0044446,GO:0005515,GO:0005488,GO:0044464,GO:0005623,GO:0043228,GO:0043232,GO:0009987,GO:0044463,GO:0005856,GO:0048518,GO:0065008,GO:0014069,GO:0050794,GO:0044767,GO:0044430,GO:0048869,GO:0042995,GO:0065007,GO:0050789,GO:0048513,GO:0048856,GO:0045202,GO:0048731,GO:0030154,GO:0032502,GO:0042592,GO:0007275,GO:0003012,GO:…	intracellular,intracellular part,cytoplasm,intracellular organelle,cytoplasmic part,organelle,organelle part,intracellular organelle part,protein binding,binding,cell part,cell,non-membrane-bounded organelle,intracellular non-membrane-bounded organelle,cellular process,cell projection part,cytoskeleton,positive regulation of biological process,regulation of biological quality,postsynaptic density…	mmu04068,mmu04724	FoxO signaling pathway,Glutamatergic synapse
ENSMUST00000080316	ENSMUSG00000014075	Tctex1d2	transcript	0.34383	0	Inf	0.00799248	0.558614	Tctex-1	GO:0005622,GO:0044424,GO:0005737,GO:0043229,GO:0044444,GO:0043226,GO:0043231,GO:0043227,GO:0044422,GO:0044446,GO:0005515,GO:0005488,GO:0044464,GO:0005623,GO:0043228,GO:0043232,GO:0016043,GO:0071840,GO:0006996,GO:0009987,GO:0044463,GO:0022607,GO:0005856,GO:0050793,GO:0044085,GO:0050794,GO:0044767,GO:0043234,GO:0032991,GO:0044430,GO:0048869,GO:0042995,GO:0065007,GO:0050789,GO:0051128,GO:0022603,GO:…	intracellular,intracellular part,cytoplasm,intracellular organelle,cytoplasmic part,organelle,intracellular membrane-bounded organelle,membrane-bounded organelle,organelle part,intracellular organelle part,protein binding,binding,cell part,cell,non-membrane-bounded organelle,intracellular non-membrane-bounded organelle,cellular component organization,cellular component organization or biogenesis,…	--	--
ENSMUST00000080651	ENSMUSG00000060314	Zfp941	transcript	0.126363	0.009352	3.75616	0.0207082	0.987351	Zinc finger, C2H2||Zinc finger C2H2-type/integrase DNA-binding domain||Krueppel-associated box||Zinc finger, C2H2-like	GO:0005622,GO:0044237,GO:0008152,GO:0071704,GO:0044238,GO:1901360,GO:0031323,GO:0006725,GO:0034641,GO:0046483,GO:0080090,GO:0006807,GO:0006139,GO:0019222,GO:0005488,GO:0044464,GO:0009058,GO:0019219,GO:0005623,GO:0051171,GO:1901576,GO:0044249,GO:0044260,GO:0060255,GO:0044271,GO:0043170,GO:0003676,GO:0031326,GO:0009889,GO:1901362,GO:0018130,GO:0019438,GO:0034645,GO:0034654,GO:0009059,GO:1901363,GO:…	intracellular,cellular metabolic process,metabolic process,organic substance metabolic process,primary metabolic process,organic cyclic compound metabolic process,regulation of cellular metabolic process,cellular aromatic compound metabolic process,cellular nitrogen compound metabolic process,heterocycle metabolic process,regulation of primary metabolic process,nitrogen compound metabolic process…	--	--
ENSMUST00000080905	ENSMUSG00000055202	Zfp811	transcript	0.263353	0.0397713	2.7272	0.0488771	1	Krueppel-associated box||Zinc finger, C2H2-like||Zinc finger C2H2-type/integrase DNA-binding domain||Zinc finger, C2H2	GO:0005622,GO:0044237,GO:0008152,GO:0071704,GO:0044238,GO:1901360,GO:0031323,GO:0006725,GO:0034641,GO:0046483,GO:0080090,GO:0006807,GO:0006139,GO:0019222,GO:0005488,GO:0044464,GO:0009058,GO:0019219,GO:0005623,GO:0051171,GO:1901576,GO:0044249,GO:0044260,GO:0060255,GO:0044271,GO:0043170,GO:0003676,GO:0031326,GO:0009889,GO:1901362,GO:0018130,GO:0019438,GO:0034645,GO:0034654,GO:0009059,GO:1901363,GO:…	intracellular,cellular metabolic process,metabolic process,organic substance metabolic process,primary metabolic process,organic cyclic compound metabolic process,regulation of cellular metabolic process,cellular aromatic compound metabolic process,cellular nitrogen compound metabolic process,heterocycle metabolic process,regulation of primary metabolic process,nitrogen compound metabolic process…	--	--
ENSMUST00000081026	ENSMUSG00000060743	H3f3a	transcript	0	2.75911	#NAME?	0.000133032	0.0452071	Histone H3/CENP-A||Histone H2A/H2B/H3||Histone-fold	GO:0005622,GO:0044424,GO:0043229,GO:0044237,GO:0043226,GO:0043231,GO:0043227,GO:0008152,GO:0071704,GO:0044422,GO:0044446,GO:0044238,GO:1901360,GO:0031323,GO:0006725,GO:0034641,GO:0046483,GO:0080090,GO:0006807,GO:0006139,GO:0019222,GO:0005515,GO:0005488,GO:0044464,GO:0009058,GO:0019219,GO:0005623,GO:0051171,GO:1901576,GO:0044249,GO:0043228,GO:0043232,GO:0044260,GO:0005634,GO:0044428,GO:0016043,GO:…	intracellular,intracellular part,intracellular organelle,cellular metabolic process,organelle,intracellular membrane-bounded organelle,membrane-bounded organelle,metabolic process,organic substance metabolic process,organelle part,intracellular organelle part,primary metabolic process,organic cyclic compound metabolic process,regulation of cellular metabolic process,cellular aromatic compound met…	mmu05202,mmu05034,mmu05322	Transcriptional misregulation in cancer,Alcoholism,Systemic lupus erythematosus
ENSMUST00000081423	ENSMUSG00000041923	Nol4	transcript	0.296006	0.029288	3.33725	0.0168885	0.87214	Nucleolar protein 4	GO:0005622,GO:0044424,GO:0043229,GO:0043226,GO:0043231,GO:0043227,GO:0044422,GO:0044446,GO:0044464,GO:0005623,GO:0043228,GO:0043232,GO:0005634,GO:0044428,GO:0031981,GO:0070013,GO:0043233,GO:0031974,GO:0005730,GO:0008150,GO:0005575	intracellular,intracellular part,intracellular organelle,organelle,intracellular membrane-bounded organelle,membrane-bounded organelle,organelle part,intracellular organelle part,cell part,cell,non-membrane-bounded organelle,intracellular non-membrane-bounded organelle,nucleus,nuclear part,nuclear lumen,intracellular organelle lumen,organelle lumen,membrane-enclosed lumen,nucleolus,biological_pro…	--	--
ENSMUST00000081564	ENSMUSG00000027750	Postn	transcript	64.0763	8.1358	2.97743	3.66473e-07	0.000532464	FAS1 domain||TGF beta-induced protein/periostin||EMI domain||-	GO:0005622,GO:0044424,GO:0005737,GO:0043229,GO:0044444,GO:0043226,GO:0043231,GO:0043227,GO:0005488,GO:0044464,GO:0005623,GO:0016043,GO:0071840,GO:0009987,GO:0048522,GO:0048518,GO:0048519,GO:0065008,GO:0050793,GO:0050794,GO:0006950,GO:0044767,GO:0048523,GO:0048869,GO:0065007,GO:0050789,GO:0051128,GO:0022603,GO:0045595,GO:0022604,GO:0048856,GO:0045202,GO:0048731,GO:0030154,GO:0040007,GO:0032502,GO:…	intracellular,intracellular part,cytoplasm,intracellular organelle,cytoplasmic part,organelle,intracellular membrane-bounded organelle,membrane-bounded organelle,binding,cell part,cell,cellular component organization,cellular component organization or biogenesis,cellular process,positive regulation of cellular process,positive regulation of biological process,negative regulation of biological pro…	--	--
ENSMUST00000081606	ENSMUSG00000028641	P3h1	transcript	1.53943	0.107881	3.83488	0.021816	1	Prolyl 4-hydroxylase, alpha subunit||Tetratricopeptide-like helical domain||Oxoglutarate/iron-dependent dioxygenase	GO:0005622,GO:0044424,GO:0005737,GO:0043229,GO:0044444,GO:0044237,GO:0043226,GO:0043231,GO:0043227,GO:0008152,GO:0071704,GO:0044238,GO:0031323,GO:0080090,GO:0019222,GO:0005488,GO:0044464,GO:0005623,GO:0044260,GO:0005634,GO:0016043,GO:0060255,GO:0071840,GO:0043170,GO:0009987,GO:0010467,GO:0010468,GO:0044267,GO:0048519,GO:0065008,GO:0043412,GO:0006464,GO:0036211,GO:0050794,GO:0008104,GO:0044767,GO:…	intracellular,intracellular part,cytoplasm,intracellular organelle,cytoplasmic part,cellular metabolic process,organelle,intracellular membrane-bounded organelle,membrane-bounded organelle,metabolic process,organic substance metabolic process,primary metabolic process,regulation of cellular metabolic process,regulation of primary metabolic process,regulation of metabolic process,binding,cell part…	--	--
ENSMUST00000081848	ENSMUSG00000059743	Fdps	transcript	30.5901	9.98384	1.6154	0.0109787	0.662407	Polyprenyl synthetase, conserved site||Polyprenyl synthetase||Isoprenoid synthase domain	GO:0005622,GO:0044424,GO:0005737,GO:0043229,GO:0044444,GO:0044237,GO:0043226,GO:0043231,GO:0043227,GO:0008152,GO:0071704,GO:0044422,GO:0044446,GO:0044238,GO:1901360,GO:0005488,GO:0044464,GO:0009058,GO:0005623,GO:0005829,GO:1901576,GO:0044249,GO:0005634,GO:0044428,GO:0031981,GO:0003676,GO:1901362,GO:0070013,GO:0043233,GO:1901363,GO:0005654,GO:0009987,GO:0031974,GO:0097159,GO:0006796,GO:0006793,GO:…	intracellular,intracellular part,cytoplasm,intracellular organelle,cytoplasmic part,cellular metabolic process,organelle,intracellular membrane-bounded organelle,membrane-bounded organelle,metabolic process,organic substance metabolic process,organelle part,intracellular organelle part,primary metabolic process,organic cyclic compound metabolic process,binding,cell part,biosynthetic process,cell,…	mmu05164,mmu00900,mmu05166,mmu01100	Influenza A,Terpenoid backbone biosynthesis,HTLV-I infection,Metabolic pathways
ENSMUST00000081924	ENSMUSG00000059108	Ifitm6	transcript	0.194591	0	Inf	0.00906888	0.595154	CD225/Dispanin family	GO:0050896,GO:0008150,GO:0003674,GO:0009607,GO:0005575,GO:0016020,GO:0044425,GO:0016021,GO:0031224	response to stimulus,biological_process,molecular_function,response to biotic stimulus,cellular_component,membrane,membrane part,integral to membrane,intrinsic to membrane	--	--
ENSMUST00000081927	ENSMUSG00000057726	Serpinb9g	transcript	0.559085	0.0138157	5.33869	0.00246607	0.278275	Serpin B9/maspin||Serpin domain||Serpin, conserved site||Serpin family	GO:0005622,GO:0044424,GO:0005737,GO:0008152,GO:0019222,GO:0044464,GO:0005623,GO:0065007,GO:0050789,GO:0050790,GO:0051336,GO:0065009,GO:0030234,GO:0044092,GO:0043086,GO:0004857,GO:0008150,GO:0044421,GO:0003674,GO:0005575,GO:0005576,GO:0051346,GO:0061135,GO:0010466,GO:0010951,GO:0004867,GO:0004866,GO:0030414,GO:0061134,GO:0052548,GO:0052547,GO:0005615	intracellular,intracellular part,cytoplasm,metabolic process,regulation of metabolic process,cell part,cell,biological regulation,regulation of biological process,regulation of catalytic activity,regulation of hydrolase activity,regulation of molecular function,enzyme regulator activity,negative regulation of molecular function,negative regulation of catalytic activity,enzyme inhibitor activity,b…	mmu05146	Amoebiasis
ENSMUST00000081945	ENSMUSG00000047641	Krt87	transcript	0	0.081551	#NAME?	0.00700367	0.520906	Keratin type II head||Keratin, type II||Intermediate filament protein||Intermediate filament protein, conserved site	GO:0005622,GO:0044424,GO:0043229,GO:0043226,GO:0044422,GO:0044446,GO:0044464,GO:0005623,GO:0043228,GO:0043232,GO:0005856,GO:0043234,GO:0032991,GO:0044430,GO:0008150,GO:0045111,GO:0005198,GO:0003674,GO:0005575,GO:0045095,GO:0005882	intracellular,intracellular part,intracellular organelle,organelle,organelle part,intracellular organelle part,cell part,cell,non-membrane-bounded organelle,intracellular non-membrane-bounded organelle,cytoskeleton,protein complex,macromolecular complex,cytoskeletal part,biological_process,intermediate filament cytoskeleton,structural molecule activity,molecular_function,cellular_component,kerati…	--	--
ENSMUST00000082367	ENSMUSG00000002944	Cd36	transcript	5.22854	0.717934	2.86449	0.000312135	0.0792114	CD36 family||CD36/scavenger receptor class B member 1||CD36	GO:0005622,GO:0044424,GO:0005737,GO:0043229,GO:0044444,GO:0044237,GO:0043226,GO:0043231,GO:0043227,GO:0008152,GO:0071704,GO:0044238,GO:1901360,GO:0031323,GO:0006725,GO:0034641,GO:0046483,GO:0080090,GO:0006807,GO:0006139,GO:0019222,GO:0005515,GO:0005488,GO:0044464,GO:0009058,GO:0019219,GO:0005623,GO:0051171,GO:1901576,GO:0044249,GO:0044260,GO:0016043,GO:0060255,GO:0071840,GO:0044271,GO:0043170,GO:…	intracellular,intracellular part,cytoplasm,intracellular organelle,cytoplasmic part,cellular metabolic process,organelle,intracellular membrane-bounded organelle,membrane-bounded organelle,metabolic process,organic substance metabolic process,primary metabolic process,organic cyclic compound metabolic process,regulation of cellular metabolic process,cellular aromatic compound metabolic process,ce…	mmu04152,mmu03320,mmu04512,mmu04920,mmu04145,mmu04640,mmu05144,mmu04975	AMPK signaling pathway,PPAR signaling pathway,ECM-receptor interaction,Adipocytokine signaling pathway,Phagosome,Hematopoietic cell lineage,Malaria,Fat digestion and absorption
ENSMUST00000084366	ENSMUSG00000028559	Osbpl9	transcript	0.300345	2.11023	-2.81271	0.0121442	0.7145	Oxysterol-binding protein||Oxysterol-binding protein, conserved site||Pleckstrin homology domain||PH domain-like	GO:0005622,GO:0044424,GO:0005737,GO:0043229,GO:0044444,GO:0043226,GO:0043231,GO:0043227,GO:0044422,GO:0044446,GO:0005488,GO:0044464,GO:0005623,GO:0005829,GO:0033036,GO:0044699,GO:0051179,GO:0071702,GO:0051234,GO:0005794,GO:0031090,GO:0006810,GO:0008150,GO:0044765,GO:0008289,GO:0005768,GO:0003674,GO:0005575,GO:0010876,GO:0016020,GO:0005770,GO:0006869,GO:0031902,GO:0010008,GO:0044440	intracellular,intracellular part,cytoplasm,intracellular organelle,cytoplasmic part,organelle,intracellular membrane-bounded organelle,membrane-bounded organelle,organelle part,intracellular organelle part,binding,cell part,cell,cytosol,macromolecule localization,single-organism process,localization,organic substance transport,establishment of localization,Golgi apparatus,organelle membrane,trans…	--	--
ENSMUST00000084979	ENSMUSG00000030761	Myo7a	transcript	0.405177	0	Inf	0.00150312	0.210861	PH domain-like||IQ motif, EF-hand binding site||FERM central domain||P-loop containing nucleoside triphosphate hydrolase||MyTH4 domain||SH3 domain||FERM domain||Band 4.1 domain||Myosin head, motor domain||Ubiquitin-related domain||FERM/acyl-CoA-binding protein, 3-helical bundle	GO:0005622,GO:0044424,GO:0005737,GO:0043229,GO:0044444,GO:0043226,GO:0043231,GO:0043227,GO:0044422,GO:0044446,GO:0005515,GO:0005488,GO:0044464,GO:0005623,GO:0005829,GO:0043228,GO:0043232,GO:0016043,GO:0071840,GO:0006996,GO:1901363,GO:0009987,GO:0097159,GO:0022607,GO:0005856,GO:0044085,GO:0008104,GO:0044767,GO:0043234,GO:0032991,GO:0044430,GO:0048869,GO:0015031,GO:0042995,GO:0048513,GO:0045184,GO:…	intracellular,intracellular part,cytoplasm,intracellular organelle,cytoplasmic part,organelle,intracellular membrane-bounded organelle,membrane-bounded organelle,organelle part,intracellular organelle part,protein binding,binding,cell part,cell,cytosol,non-membrane-bounded organelle,intracellular non-membrane-bounded organelle,cellular component organization,cellular component organization or bio…	--	--
ENSMUST00000085280	ENSMUSG00000063450	Syne2	transcript	4.82236	1.57233	1.61683	0.0092893	0.601243	Actinin-type actin-binding domain, conserved site||Spectrin/alpha-actinin||Calponin homology domain||Nesprin-2||Spectrin repeat||KASH domain	GO:0005622,GO:0044424,GO:0005737,GO:0043229,GO:0044444,GO:0043226,GO:0043231,GO:0043227,GO:0044422,GO:0044446,GO:0005515,GO:0005488,GO:0044464,GO:0005623,GO:0043228,GO:0043232,GO:0005634,GO:0044428,GO:0016043,GO:0071840,GO:0031981,GO:0006996,GO:0031252,GO:0070013,GO:0043233,GO:0005654,GO:0009987,GO:0031974,GO:0044463,GO:0022607,GO:0005856,GO:0048522,GO:0048518,GO:0065008,GO:0050793,GO:0044085,GO:…	intracellular,intracellular part,cytoplasm,intracellular organelle,cytoplasmic part,organelle,intracellular membrane-bounded organelle,membrane-bounded organelle,organelle part,intracellular organelle part,protein binding,binding,cell part,cell,non-membrane-bounded organelle,intracellular non-membrane-bounded organelle,nucleus,nuclear part,cellular component organization,cellular component organi…	--	--
ENSMUST00000085469	ENSMUSG00000020573	Pik3cg	transcript	0	0.0655157	#NAME?	0.0269675	1	Phosphatidylinositol 3-kinase, C2 domain||Phosphatidylinositol 3-kinase Ras-binding (PI3K RBD) domain||C2 domain||Armadillo-type fold||Phosphatidylinositol Kinase||Protein kinase-like domain||Phosphatidylinositol 3-/4-kinase, catalytic domain||Phosphatidylinositol 3-kinase adaptor-binding (PI3K ABD) domain||Phosphoinositide 3-kinase, accessory (PIK) domain||Ubiquitin-related domain||Phosphatidyli…	GO:0005622,GO:0044424,GO:0005737,GO:0044444,GO:0044237,GO:0008152,GO:0071704,GO:0044238,GO:0031323,GO:0080090,GO:0019222,GO:0005515,GO:0005488,GO:0044464,GO:0009058,GO:0005623,GO:0005829,GO:1901576,GO:0044249,GO:0044260,GO:0060255,GO:0043170,GO:1901363,GO:0009987,GO:0097159,GO:0031329,GO:0006796,GO:0006793,GO:0019637,GO:0044248,GO:0048522,GO:0009894,GO:0009056,GO:0048518,GO:0044267,GO:0048519,GO:…	intracellular,intracellular part,cytoplasm,cytoplasmic part,cellular metabolic process,metabolic process,organic substance metabolic process,primary metabolic process,regulation of cellular metabolic process,regulation of primary metabolic process,regulation of metabolic process,protein binding,binding,cell part,biosynthetic process,cell,cytosol,organic substance biosynthetic process,cellular bio…	mmu05221,mmu04930,mmu04150,mmu04024,mmu04915,mmu04910,mmu04380,mmu04666,mmu04152,mmu04066,mmu00562,mmu04261,mmu04973,mmu04068,mmu05223,mmu05214,mmu04960,mmu05212,mmu04611,mmu04022,mmu04725,mmu05100,mmu05161,mmu05213,mmu05215,mmu04062,mmu04070,mmu04722,mmu05211,mmu04630,mmu04914,mmu04012,mmu04921,mmu04664,mmu05164,mmu05218,mmu04662,mmu05220,mmu04917,mmu05160,mmu04919,mmu04015,mmu04810,mmu04620,mmu…	Acute myeloid leukemia,Type II diabetes mellitus,mTOR signaling pathway,cAMP signaling pathway,Estrogen signaling pathway,Insulin signaling pathway,Osteoclast differentiation,Fc gamma R-mediated phagocytosis,AMPK signaling pathway,HIF-1 signaling pathway,Inositol phosphate metabolism,Adrenergic signaling in cardiomyocytes,Carbohydrate digestion and absorption,FoxO signaling pathway,Non-small cell…
ENSMUST00000085793	ENSMUSG00000051721	Wdcp	transcript	0.218503	0	Inf	0.0171478	0.881679	WD40/YVTN repeat-like-containing domain||WD repeat and coiled-coil-containing protein family	GO:0005515,GO:0005488,GO:0016043,GO:0071840,GO:0022607,GO:0044085,GO:0043933,GO:0071822,GO:0051259,GO:0019899,GO:0065003,GO:0006461,GO:0070271,GO:0019900,GO:0008150,GO:0003674,GO:0005575	protein binding,binding,cellular component organization,cellular component organization or biogenesis,cellular component assembly,cellular component biogenesis,macromolecular complex subunit organization,protein complex subunit organization,protein oligomerization,enzyme binding,macromolecular complex assembly,protein complex assembly,protein complex biogenesis,kinase binding,biological_process,m…	--	--
ENSMUST00000085809	ENSMUSG00000030583	Sipa1l3	transcript	3.71705	0	Inf	1.04494e-07	0.000226997	Signal-induced proliferation-associated 1-like protein, C-terminal||PDZ domain||Rap GTPase activating protein domain||-||Signal-induced proliferation-associated 1-like protein 3	GO:0005622,GO:0044424,GO:0043229,GO:0044237,GO:0043226,GO:0008152,GO:0071704,GO:0044422,GO:0044446,GO:0044238,GO:1901360,GO:0031323,GO:0006725,GO:0034641,GO:0046483,GO:0080090,GO:0006807,GO:0006139,GO:0019222,GO:0044464,GO:0019219,GO:0005623,GO:0051171,GO:0043228,GO:0043232,GO:0016043,GO:0071840,GO:0006996,GO:0009987,GO:0031329,GO:0006796,GO:0006793,GO:0019637,GO:0044248,GO:0005856,GO:0009894,GO:…	intracellular,intracellular part,intracellular organelle,cellular metabolic process,organelle,metabolic process,organic substance metabolic process,organelle part,intracellular organelle part,primary metabolic process,organic cyclic compound metabolic process,regulation of cellular metabolic process,cellular aromatic compound metabolic process,cellular nitrogen compound metabolic process,heterocy…	mmu04015	Rap1 signaling pathway
ENSMUST00000086374	ENSMUSG00000096472	Cdkn2d	transcript	0	0.166988	#NAME?	0.0230532	1	Ankyrin repeat-containing domain||Ankyrin repeat	GO:0005622,GO:0044424,GO:0005737,GO:0043229,GO:0044444,GO:0044237,GO:0043226,GO:0043231,GO:0043227,GO:0008152,GO:0071704,GO:0044422,GO:0044446,GO:0044238,GO:1901360,GO:0031323,GO:0006725,GO:0034641,GO:0046483,GO:0080090,GO:0006807,GO:0006139,GO:0019222,GO:0005515,GO:0005488,GO:0044464,GO:0009058,GO:0005623,GO:0005829,GO:1901576,GO:0044249,GO:0044260,GO:0005634,GO:0044428,GO:0016043,GO:0060255,GO:…	intracellular,intracellular part,cytoplasm,intracellular organelle,cytoplasmic part,cellular metabolic process,organelle,intracellular membrane-bounded organelle,membrane-bounded organelle,metabolic process,organic substance metabolic process,organelle part,intracellular organelle part,primary metabolic process,organic cyclic compound metabolic process,regulation of cellular metabolic process,cel…	mmu04068,mmu04110	FoxO signaling pathway,Cell cycle
ENSMUST00000086538	ENSMUSG00000054640	Slc8a1	transcript	1.27586	0.0229283	5.7982	0.00385375	0.360551	Sodium/calcium exchanger protein||Sodium/calcium exchanger membrane region||Na-Ca exchanger/integrin-beta4||Sodium/calcium exchanger domain, C-terminal extension||Sodium/calcium exchanger, isoform 1||DnaJ domain	GO:0005622,GO:0044424,GO:0005737,GO:0043229,GO:0044444,GO:0043226,GO:0043231,GO:0043227,GO:0044422,GO:0044446,GO:0005515,GO:0005488,GO:0044464,GO:0005623,GO:0043228,GO:0043232,GO:0005634,GO:0044428,GO:0031981,GO:0070013,GO:0043233,GO:0005654,GO:0009987,GO:0031974,GO:0033554,GO:0044463,GO:0005856,GO:0048522,GO:0048518,GO:0048519,GO:0065008,GO:0050793,GO:0050794,GO:0006950,GO:0044767,GO:0043234,GO:…	intracellular,intracellular part,cytoplasm,intracellular organelle,cytoplasmic part,organelle,intracellular membrane-bounded organelle,membrane-bounded organelle,organelle part,intracellular organelle part,protein binding,binding,cell part,cell,non-membrane-bounded organelle,intracellular non-membrane-bounded organelle,nucleus,nuclear part,nuclear lumen,intracellular organelle lumen,organelle lum…	mmu04261,mmu04961,mmu04022,mmu04978,mmu05414,mmu04020,mmu04260,mmu05410,mmu05412,mmu04974	Adrenergic signaling in cardiomyocytes,Endocrine and other factor-regulated calcium reabsorption,cGMP-PKG signaling pathway,Mineral absorption,Dilated cardiomyopathy,Calcium signaling pathway,Cardiac muscle contraction,Hypertrophic cardiomyopathy (HCM),Arrhythmogenic right ventricular cardiomyopathy (ARVC),Protein digestion and absorption
ENSMUST00000086819	ENSMUSG00000014602	Kif1a	transcript	0.427572	0	Inf	5.92982e-05	0.0266226	Kinesin motor domain, conserved site||SMAD/FHA domain||PH domain-like||Kinesin-associated||P-loop containing nucleoside triphosphate hydrolase||-||Pleckstrin homology domain||Forkhead-associated (FHA) domain||Kinesin motor domain||Kinesin-like KIF1-type||Kinesin-like protein||Kinesin-like	GO:0005515,GO:0005488,GO:0044464,GO:0005623,GO:1901363,GO:0009987,GO:0097159,GO:0042995,GO:0008092,GO:0043167,GO:0044699,GO:0043005,GO:0044763,GO:0097458,GO:0006928,GO:0003824,GO:0007017,GO:0043168,GO:0016818,GO:0016817,GO:0017111,GO:0000166,GO:1901265,GO:0015631,GO:0016462,GO:0030424,GO:0032555,GO:0032553,GO:0017076,GO:0032559,GO:0036094,GO:0030554,GO:0035639,GO:0032550,GO:0001883,GO:0032549,GO:…	protein binding,binding,cell part,cell,heterocyclic compound binding,cellular process,organic cyclic compound binding,cell projection,cytoskeletal protein binding,ion binding,single-organism process,neuron projection,single-organism cellular process,neuron part,cellular component movement,catalytic activity,microtubule-based process,anion binding,hydrolase activity, acting on acid anhydrides, in …	--	--
ENSMUST00000086961	ENSMUSG00000025041	Nt5c2	transcript	0	0.180944	#NAME?	0.00828093	0.570648	HAD-superfamily hydrolase, subfamily IG, 5'-nucleotidase||Purine 5'-nucleotidase||-||HAD-like domain	GO:0005622,GO:0044424,GO:0005737,GO:0044237,GO:0008152,GO:0071704,GO:0044238,GO:1901360,GO:0006725,GO:0034641,GO:0046483,GO:0006807,GO:0006139,GO:0005488,GO:0044464,GO:0005623,GO:1901363,GO:0009987,GO:0097159,GO:0006796,GO:0006793,GO:0019637,GO:0046128,GO:0009119,GO:0006753,GO:0042278,GO:0009117,GO:0009150,GO:0009116,GO:0009259,GO:0019693,GO:1901657,GO:0055086,GO:0006163,GO:0072521,GO:1901564,GO:…	intracellular,intracellular part,cytoplasm,cellular metabolic process,metabolic process,organic substance metabolic process,primary metabolic process,organic cyclic compound metabolic process,cellular aromatic compound metabolic process,cellular nitrogen compound metabolic process,heterocycle metabolic process,nitrogen compound metabolic process,nucleobase-containing compound metabolic process,bi…	mmu00760,mmu00230,mmu01100,mmu00240	Nicotinate and nicotinamide metabolism,Purine metabolism,Metabolic pathways,Pyrimidine metabolism
ENSMUST00000087086	ENSMUSG00000004872	Pax3	transcript	0.00709067	0.140924	-4.31286	0.00438576	0.388839	Paired domain||Homeodomain-like||Homeobox domain||Homeobox, conserved site||Winged helix-turn-helix DNA-binding domain||Paired box protein Pax3||Paired box protein 7, C-terminal	GO:0005622,GO:0044424,GO:0043229,GO:0044237,GO:0043226,GO:0043231,GO:0043227,GO:0008152,GO:0071704,GO:0044422,GO:0044446,GO:0044238,GO:1901360,GO:0031323,GO:0006725,GO:0034641,GO:0046483,GO:0080090,GO:0006807,GO:0006139,GO:0019222,GO:0005515,GO:0005488,GO:0044464,GO:0009058,GO:0019219,GO:0005623,GO:0051171,GO:1901576,GO:0044249,GO:0044260,GO:0005634,GO:0044428,GO:0016043,GO:0060255,GO:0071840,GO:…	intracellular,intracellular part,intracellular organelle,cellular metabolic process,organelle,intracellular membrane-bounded organelle,membrane-bounded organelle,metabolic process,organic substance metabolic process,organelle part,intracellular organelle part,primary metabolic process,organic cyclic compound metabolic process,regulation of cellular metabolic process,cellular aromatic compound met…	mmu05202	Transcriptional misregulation in cancer
ENSMUST00000087090	ENSMUSG00000000037	Scml2	transcript	0	0.13643	#NAME?	0.0183524	0.914844	Polycomb group protein, RNA binding region||Mbt repeat||SLED domain||Sterile alpha motif/pointed domain	GO:0005622,GO:0044424,GO:0043229,GO:0044237,GO:0043226,GO:0043231,GO:0043227,GO:0008152,GO:0071704,GO:0044422,GO:0044446,GO:0044238,GO:1901360,GO:0031323,GO:0006725,GO:0034641,GO:0046483,GO:0080090,GO:0006807,GO:0006139,GO:0019222,GO:0005515,GO:0005488,GO:0044464,GO:0009058,GO:0019219,GO:0005623,GO:0051171,GO:1901576,GO:0044249,GO:0043228,GO:0043232,GO:0044260,GO:0005634,GO:0044428,GO:0016043,GO:…	intracellular,intracellular part,intracellular organelle,cellular metabolic process,organelle,intracellular membrane-bounded organelle,membrane-bounded organelle,metabolic process,organic substance metabolic process,organelle part,intracellular organelle part,primary metabolic process,organic cyclic compound metabolic process,regulation of cellular metabolic process,cellular aromatic compound met…	--	--
ENSMUST00000087186	ENSMUSG00000033276	Stk36	transcript	0	0.075414	#NAME?	0.000386812	0.089343	Serine/threonine-protein kinase, active site||Protein kinase-like domain||Armadillo-type fold||Armadillo-like helical||Protein kinase domain||Protein kinase, ATP binding site	GO:0005622,GO:0044424,GO:0005737,GO:0043229,GO:0044444,GO:0044237,GO:0043226,GO:0043231,GO:0043227,GO:0008152,GO:0071704,GO:0044238,GO:1901360,GO:0031323,GO:0006725,GO:0034641,GO:0046483,GO:0080090,GO:0006807,GO:0006139,GO:0019222,GO:0005515,GO:0005488,GO:0044464,GO:0009058,GO:0019219,GO:0005623,GO:0005829,GO:0051171,GO:1901576,GO:0044249,GO:0044260,GO:0005634,GO:0016043,GO:0060255,GO:0071840,GO:…	intracellular,intracellular part,cytoplasm,intracellular organelle,cytoplasmic part,cellular metabolic process,organelle,intracellular membrane-bounded organelle,membrane-bounded organelle,metabolic process,organic substance metabolic process,primary metabolic process,organic cyclic compound metabolic process,regulation of cellular metabolic process,cellular aromatic compound metabolic process,ce…	mmu04340,mmu05217,mmu05200	Hedgehog signaling pathway,Basal cell carcinoma,Pathways in cancer
ENSMUST00000087475	ENSMUSG00000038079	Tmem237	transcript	2.23615	0.020159	6.79345	0.000779249	0.142651	Transmembrane protein 237||-	GO:0005622,GO:0044424,GO:0043229,GO:0043226,GO:0043231,GO:0043227,GO:0044422,GO:0044446,GO:0044464,GO:0005623,GO:0016043,GO:0071840,GO:0009987,GO:0044463,GO:0050794,GO:0044767,GO:0048869,GO:0042995,GO:0065007,GO:0050789,GO:0048856,GO:0032502,GO:0030030,GO:0010646,GO:0048583,GO:0009653,GO:0023051,GO:0050896,GO:0009966,GO:0032989,GO:0044699,GO:0000902,GO:0044763,GO:0051716,GO:0048858,GO:0032990,GO:…	intracellular,intracellular part,intracellular organelle,organelle,intracellular membrane-bounded organelle,membrane-bounded organelle,organelle part,intracellular organelle part,cell part,cell,cellular component organization,cellular component organization or biogenesis,cellular process,cell projection part,regulation of cellular process,single-organism developmental process,cellular development…	--	--
ENSMUST00000087876	ENSMUSG00000027523	Gnas	transcript	0.137409	0	Inf	0.0126663	0.735703	G protein alpha subunit, helical insertion||Neuroendocrine secretory protein 55||-||Guanine nucleotide binding protein (G-protein), alpha subunit||G-protein alpha subunit, group S||P-loop containing nucleoside triphosphate hydrolase	GO:0005622,GO:0044424,GO:0005737,GO:0043229,GO:0044444,GO:0044237,GO:0043226,GO:0043231,GO:0043227,GO:0008152,GO:0071704,GO:0044422,GO:0044238,GO:1901360,GO:0031323,GO:0006725,GO:0034641,GO:0046483,GO:0080090,GO:0006807,GO:0006139,GO:0019222,GO:0005515,GO:0005488,GO:0044464,GO:0009058,GO:0019219,GO:0005623,GO:0005829,GO:0051171,GO:1901576,GO:0044249,GO:0044260,GO:0005634,GO:0060255,GO:0044271,GO:…	intracellular,intracellular part,cytoplasm,intracellular organelle,cytoplasmic part,cellular metabolic process,organelle,intracellular membrane-bounded organelle,membrane-bounded organelle,metabolic process,organic substance metabolic process,organelle part,primary metabolic process,organic cyclic compound metabolic process,regulation of cellular metabolic process,cellular aromatic compound metab…	mmu04024,mmu04915,mmu04713,mmu04261,mmu04961,mmu04611,mmu04912,mmu04971,mmu04911,mmu04921,mmu05414,mmu04724,mmu04540,mmu04970,mmu04020,mmu04015,mmu04916,mmu05032,mmu05146,mmu05031,mmu04918,mmu04976,mmu04270,mmu04726,mmu04728,mmu04962,mmu04750,mmu04972,mmu04730,mmu05030,mmu05142,mmu04913,mmu05034,mmu04742	cAMP signaling pathway,Estrogen signaling pathway,Circadian entrainment,Adrenergic signaling in cardiomyocytes,Endocrine and other factor-regulated calcium reabsorption,Platelet activation,GnRH signaling pathway,Gastric acid secretion,Insulin secretion,Oxytocin signaling pathway,Dilated cardiomyopathy,Glutamatergic synapse,Gap junction,Salivary secretion,Calcium signaling pathway,Rap1 signaling p…
ENSMUST00000088169	ENSMUSG00000024758	Rtn3	transcript	1.31353	0	Inf	0.00192738	0.243513	Reticulon	GO:0005622,GO:0044424,GO:0005737,GO:0043229,GO:0044444,GO:0043226,GO:0043231,GO:0043227,GO:0044422,GO:0044446,GO:0005515,GO:0005488,GO:0044464,GO:0005623,GO:0016043,GO:0071840,GO:0006996,GO:0009987,GO:0022607,GO:0044085,GO:0005783,GO:0044699,GO:0042175,GO:0005789,GO:0051179,GO:0044763,GO:0031982,GO:0044432,GO:0012505,GO:0051234,GO:0031988,GO:0043230,GO:0065010,GO:0005794,GO:0070062,GO:0008219,GO:…	intracellular,intracellular part,cytoplasm,intracellular organelle,cytoplasmic part,organelle,intracellular membrane-bounded organelle,membrane-bounded organelle,organelle part,intracellular organelle part,protein binding,binding,cell part,cell,cellular component organization,cellular component organization or biogenesis,organelle organization,cellular process,cellular component assembly,cellular…	--	--
ENSMUST00000088345	ENSMUSG00000024163	Mapk8ip3	transcript	0	0.453701	#NAME?	0.00153589	0.212683	WD40-repeat-containing domain||JNK/Rab-associated protein-1, N-terminal||JNK-interacting protein, leucine zipper II||WD40/YVTN repeat-like-containing domain	GO:0005622,GO:0044424,GO:0005737,GO:0043229,GO:0044444,GO:0044237,GO:0043226,GO:0043231,GO:0043227,GO:0008152,GO:0071704,GO:0044422,GO:0044446,GO:0044238,GO:0031323,GO:0080090,GO:0019222,GO:0005515,GO:0005488,GO:0044464,GO:0005623,GO:0044260,GO:0016043,GO:0060255,GO:0071840,GO:0043170,GO:0031252,GO:0009987,GO:0010467,GO:0006796,GO:0006793,GO:0033554,GO:0044463,GO:0010468,GO:0048522,GO:0048518,GO:…	intracellular,intracellular part,cytoplasm,intracellular organelle,cytoplasmic part,cellular metabolic process,organelle,intracellular membrane-bounded organelle,membrane-bounded organelle,metabolic process,organic substance metabolic process,organelle part,intracellular organelle part,primary metabolic process,regulation of cellular metabolic process,regulation of primary metabolic process,regul…	mmu04010	MAPK signaling pathway
ENSMUST00000088621	ENSMUSG00000039218	Srrm2	transcript	19.9271	0.25202	6.30505	0.00263198	0.287134	Spt5 C-terminal domain||mRNA splicing factor Cwf21 domain||-	GO:0005622,GO:0044424,GO:0043229,GO:0044237,GO:0043226,GO:0043231,GO:0043227,GO:0008152,GO:0071704,GO:0044422,GO:0044446,GO:0044238,GO:1901360,GO:0006725,GO:0034641,GO:0046483,GO:0006807,GO:0006139,GO:0005515,GO:0005488,GO:0044464,GO:0005623,GO:0044260,GO:0005634,GO:0044428,GO:0031981,GO:0043170,GO:0003676,GO:0070013,GO:0043233,GO:1901363,GO:0005654,GO:0090304,GO:0009987,GO:0031974,GO:0097159,GO:…	intracellular,intracellular part,intracellular organelle,cellular metabolic process,organelle,intracellular membrane-bounded organelle,membrane-bounded organelle,metabolic process,organic substance metabolic process,organelle part,intracellular organelle part,primary metabolic process,organic cyclic compound metabolic process,cellular aromatic compound metabolic process,cellular nitrogen compound…	--	--
ENSMUST00000088874	ENSMUSG00000015217	Hmgb3	transcript	0.86798	0.050778	4.09539	0.00261085	0.286414	High mobility group protein HMGB3||High mobility group box domain||HMG box A DNA-binding domain, conserved site	GO:0005622,GO:0044424,GO:0005737,GO:0043229,GO:0044237,GO:0043226,GO:0043231,GO:0043227,GO:0008152,GO:0071704,GO:0044238,GO:1901360,GO:0031323,GO:0006725,GO:0034641,GO:0046483,GO:0080090,GO:0006807,GO:0006139,GO:0019222,GO:0005488,GO:0044464,GO:0009058,GO:0019219,GO:0005623,GO:0051171,GO:1901576,GO:0044249,GO:0043228,GO:0043232,GO:0044260,GO:0005634,GO:0060255,GO:0044271,GO:0043170,GO:0003676,GO:…	intracellular,intracellular part,cytoplasm,intracellular organelle,cellular metabolic process,organelle,intracellular membrane-bounded organelle,membrane-bounded organelle,metabolic process,organic substance metabolic process,primary metabolic process,organic cyclic compound metabolic process,regulation of cellular metabolic process,cellular aromatic compound metabolic process,cellular nitrogen c…	--	--
ENSMUST00000088935	ENSMUSG00000036985	Zdhhc9	transcript	0	0.0813123	#NAME?	0.0378235	1	Zinc finger, DHHC-type, palmitoyltransferase	GO:0005622,GO:0044424,GO:0005737,GO:0043229,GO:0044444,GO:0044237,GO:0043226,GO:0043231,GO:0043227,GO:0008152,GO:0071704,GO:0044422,GO:0044446,GO:0044238,GO:0044464,GO:0009058,GO:0005623,GO:0005829,GO:1901576,GO:0044249,GO:0044260,GO:0043170,GO:0034645,GO:0009059,GO:0009987,GO:0044267,GO:0043412,GO:0006464,GO:0036211,GO:0043234,GO:0032991,GO:0019538,GO:0005783,GO:0042175,GO:0005789,GO:0016740,GO:…	intracellular,intracellular part,cytoplasm,intracellular organelle,cytoplasmic part,cellular metabolic process,organelle,intracellular membrane-bounded organelle,membrane-bounded organelle,metabolic process,organic substance metabolic process,organelle part,intracellular organelle part,primary metabolic process,cell part,biosynthetic process,cell,cytosol,organic substance biosynthetic process,cel…	--	--
ENSMUST00000089245	ENSMUSG00000035378	Shq1	transcript	0.37066	0	Inf	0.0103885	0.643879	SHQ1 protein||HSP20-like chaperone||CS domain	GO:0005622,GO:0044424,GO:0005737,GO:0043229,GO:0044444,GO:0044237,GO:0043226,GO:0043231,GO:0043227,GO:0008152,GO:0071704,GO:0044422,GO:0044446,GO:0044238,GO:1901360,GO:0031323,GO:0006725,GO:0034641,GO:0046483,GO:0080090,GO:0006807,GO:0006139,GO:0019222,GO:0005515,GO:0005488,GO:0044464,GO:0019219,GO:0005623,GO:0005829,GO:0051171,GO:0044260,GO:0005634,GO:0044428,GO:0016043,GO:0060255,GO:0071840,GO:…	intracellular,intracellular part,cytoplasm,intracellular organelle,cytoplasmic part,cellular metabolic process,organelle,intracellular membrane-bounded organelle,membrane-bounded organelle,metabolic process,organic substance metabolic process,organelle part,intracellular organelle part,primary metabolic process,organic cyclic compound metabolic process,regulation of cellular metabolic process,cel…	--	--
ENSMUST00000089403	ENSMUSG00000031169	Porcn	transcript	0	0.350456	#NAME?	0.00897205	0.592747	Membrane bound O-acyl transferase, MBOAT||-	GO:0005622,GO:0044424,GO:0005737,GO:0043229,GO:0044444,GO:0044237,GO:0043226,GO:0043231,GO:0043227,GO:0008152,GO:0071704,GO:0044422,GO:0044446,GO:0044238,GO:0005515,GO:0005488,GO:0044464,GO:0009058,GO:0005623,GO:1901576,GO:0044249,GO:0044260,GO:0043170,GO:0034645,GO:0009059,GO:0009987,GO:0044267,GO:0043412,GO:0006464,GO:0036211,GO:0050794,GO:0043234,GO:0032991,GO:0065007,GO:0050789,GO:0019538,GO:…	intracellular,intracellular part,cytoplasm,intracellular organelle,cytoplasmic part,cellular metabolic process,organelle,intracellular membrane-bounded organelle,membrane-bounded organelle,metabolic process,organic substance metabolic process,organelle part,intracellular organelle part,primary metabolic process,protein binding,binding,cell part,biosynthetic process,cell,organic substance biosynth…	mmu04310	Wnt signaling pathway
ENSMUST00000089449	ENSMUSG00000033174	Mgll	transcript	0	0.775388	#NAME?	2.86669e-05	0.015991	-||Serine aminopeptidase, S33||Alpha/Beta hydrolase fold||Alpha/beta hydrolase fold-1	GO:0005622,GO:0044424,GO:0005737,GO:0043229,GO:0044444,GO:0044237,GO:0043226,GO:0043231,GO:0043227,GO:0008152,GO:0071704,GO:0044422,GO:0044446,GO:0044238,GO:0005515,GO:0005488,GO:0044464,GO:0009058,GO:0005623,GO:0005829,GO:1901576,GO:0044249,GO:0005634,GO:0044428,GO:0016043,GO:0071840,GO:0031981,GO:0070013,GO:0043233,GO:0005654,GO:0009987,GO:0031974,GO:0044248,GO:0044463,GO:0009056,GO:0048519,GO:…	intracellular,intracellular part,cytoplasm,intracellular organelle,cytoplasmic part,cellular metabolic process,organelle,intracellular membrane-bounded organelle,membrane-bounded organelle,metabolic process,organic substance metabolic process,organelle part,intracellular organelle part,primary metabolic process,protein binding,binding,cell part,biosynthetic process,cell,cytosol,organic substance …	mmu04723,mmu00561,mmu01100	Retrograde endocannabinoid signaling,Glycerolipid metabolism,Metabolic pathways
ENSMUST00000089655	ENSMUSG00000061751	Kalrn	transcript	0.109056	1.40028	-3.68258	0.000504921	0.105496	SH3 domain||Serine/threonine-protein kinase, active site||Immunoglobulin-like domain||Protein kinase domain||Protein kinase, ATP binding site||Dbl homology (DH) domain||Immunoglobulin I-set||Spectrin/alpha-actinin||Spectrin repeat||Protein kinase-like domain||Pleckstrin homology domain||Immunoglobulin subtype||Fibronectin type III||-||Immunoglobulin-like fold||PH domain-like||Kalirin||CRAL-TRIO l…	GO:0005622,GO:0044424,GO:0005737,GO:0043229,GO:0044444,GO:0044237,GO:0043226,GO:0043231,GO:0043227,GO:0008152,GO:0071704,GO:0044422,GO:0044446,GO:0044238,GO:1901360,GO:0031323,GO:0006725,GO:0034641,GO:0046483,GO:0080090,GO:0006807,GO:0006139,GO:0019222,GO:0005515,GO:0005488,GO:0044464,GO:0019219,GO:0005623,GO:0005829,GO:0051171,GO:0043228,GO:0043232,GO:0044260,GO:0005634,GO:0044428,GO:0016043,GO:…	intracellular,intracellular part,cytoplasm,intracellular organelle,cytoplasmic part,cellular metabolic process,organelle,intracellular membrane-bounded organelle,membrane-bounded organelle,metabolic process,organic substance metabolic process,organelle part,intracellular organelle part,primary metabolic process,organic cyclic compound metabolic process,regulation of cellular metabolic process,cel…	--	--
ENSMUST00000089687	ENSMUSG00000052631	Sh2d6	transcript	0.341786	0	Inf	0.0190331	0.940192	SH2 domain	--	--	--	--
ENSMUST00000090150	ENSMUSG00000051359	Ncald	transcript	0.429387	0.0385597	3.47712	0.0410006	1	EF-hand domain||Recoverin family||EF-Hand 1, calcium-binding site||EF-hand domain pair	GO:0005622,GO:0044424,GO:0005737,GO:0044444,GO:0043226,GO:0043227,GO:0005515,GO:0005488,GO:0044464,GO:0005623,GO:0005829,GO:0009987,GO:0065008,GO:0050794,GO:0035556,GO:0065007,GO:0050789,GO:0008092,GO:0003779,GO:0043167,GO:0050896,GO:0044699,GO:0044763,GO:0031982,GO:0051716,GO:0046872,GO:0031988,GO:0043230,GO:0065010,GO:0070062,GO:0043169,GO:0008217,GO:0015631,GO:0019722,GO:0030276,GO:0019932,GO:…	intracellular,intracellular part,cytoplasm,cytoplasmic part,organelle,membrane-bounded organelle,protein binding,binding,cell part,cell,cytosol,cellular process,regulation of biological quality,regulation of cellular process,intracellular signal transduction,biological regulation,regulation of biological process,cytoskeletal protein binding,actin binding,ion binding,response to stimulus,single-or…	--	--
ENSMUST00000090159	ENSMUSG00000005899	Smpd4	transcript	0.012603	0.188051	-3.89929	0.0292718	1	Sphingomyelin phosphodiesterase 4	GO:0005622,GO:0044424,GO:0005737,GO:0043229,GO:0044444,GO:0044237,GO:0043226,GO:0043231,GO:0043227,GO:0008152,GO:0071704,GO:0044422,GO:0044446,GO:0044238,GO:0034641,GO:0006807,GO:0005488,GO:0044464,GO:0009058,GO:0005623,GO:1901576,GO:0044249,GO:0009987,GO:0006796,GO:0006793,GO:0019637,GO:0044248,GO:0009056,GO:1901575,GO:0046434,GO:1901564,GO:0044710,GO:1901565,GO:0044281,GO:0043167,GO:0005783,GO:…	intracellular,intracellular part,cytoplasm,intracellular organelle,cytoplasmic part,cellular metabolic process,organelle,intracellular membrane-bounded organelle,membrane-bounded organelle,metabolic process,organic substance metabolic process,organelle part,intracellular organelle part,primary metabolic process,cellular nitrogen compound metabolic process,nitrogen compound metabolic process,bindi…	mmu00600,mmu01100	Sphingolipid metabolism,Metabolic pathways
ENSMUST00000090746	ENSMUSG00000027875	Hmgcs2	transcript	0.240579	0.008103	4.89191	0.000383779	0.0893404	Hydroxymethylglutaryl-coenzyme A synthase C-terminal domain||Hydroxymethylglutaryl-coenzyme A synthase, active site||Hydroxymethylglutaryl-coenzyme A synthase, N-terminal||Thiolase-like||Hydroxymethylglutaryl-CoA synthase, eukaryotic	GO:0005622,GO:0044424,GO:0005737,GO:0043229,GO:0044444,GO:0044237,GO:0043226,GO:0043231,GO:0043227,GO:0008152,GO:0071704,GO:0044422,GO:0044446,GO:0044238,GO:1901360,GO:0044464,GO:0009058,GO:0005623,GO:1901576,GO:0044249,GO:1901362,GO:0009987,GO:0044710,GO:0044281,GO:0016740,GO:0003824,GO:0044255,GO:0005739,GO:0031090,GO:0006629,GO:0008610,GO:0008202,GO:0006695,GO:0008150,GO:0016126,GO:0006720,GO:…	intracellular,intracellular part,cytoplasm,intracellular organelle,cytoplasmic part,cellular metabolic process,organelle,intracellular membrane-bounded organelle,membrane-bounded organelle,metabolic process,organic substance metabolic process,organelle part,intracellular organelle part,primary metabolic process,organic cyclic compound metabolic process,cell part,biosynthetic process,cell,organic …	mmu03320,mmu00072,mmu00900,mmu01100,mmu00280,mmu00650	PPAR signaling pathway,Synthesis and degradation of ketone bodies,Terpenoid backbone biosynthesis,Metabolic pathways,Valine, leucine and isoleucine degradation,Butanoate metabolism
ENSMUST00000090823	ENSMUSG00000038777	Sema6c	transcript	0.0185043	0.174194	-3.23476	0.0312702	1	-||Semaphorin||Sema domain||WD40/YVTN repeat-like-containing domain||Semaphorin 6C	GO:0005515,GO:0005488,GO:0044464,GO:0005623,GO:0016043,GO:0071840,GO:0009987,GO:0044767,GO:0048869,GO:0048856,GO:0048731,GO:0030154,GO:0032502,GO:0007275,GO:0030030,GO:0009653,GO:0050896,GO:0032989,GO:0048468,GO:0044699,GO:0040011,GO:0000902,GO:0044763,GO:0022008,GO:0006928,GO:0007399,GO:0048699,GO:0048858,GO:0032990,GO:0030182,GO:0009605,GO:0000904,GO:0048667,GO:0030215,GO:0042330,GO:0006935,GO:…	protein binding,binding,cell part,cell,cellular component organization,cellular component organization or biogenesis,cellular process,single-organism developmental process,cellular developmental process,anatomical structure development,system development,cell differentiation,developmental process,multicellular organismal development,cell projection organization,anatomical structure morphogenesis,…	--	--
ENSMUST00000090925	ENSMUSG00000026987	Baz2b	transcript	0	2.86956	#NAME?	0.00014367	0.0474585	Zinc finger, PHD-finger||DNA-binding domain||DDT domain||WHIM2 domain||Methyl-CpG DNA binding||Bromodomain, conserved site||Zinc finger, PHD-type||Zinc finger, RING/FYVE/PHD-type||Bromodomain||Zinc finger, FYVE/PHD-type	GO:0005622,GO:0044424,GO:0043229,GO:0043226,GO:0043231,GO:0043227,GO:0005488,GO:0044464,GO:0005623,GO:0005634,GO:0003676,GO:1901363,GO:0097159,GO:0008270,GO:0003677,GO:0043167,GO:0046914,GO:0046872,GO:0043169,GO:0008150,GO:0003674,GO:0005575	intracellular,intracellular part,intracellular organelle,organelle,intracellular membrane-bounded organelle,membrane-bounded organelle,binding,cell part,cell,nucleus,nucleic acid binding,heterocyclic compound binding,organic cyclic compound binding,zinc ion binding,DNA binding,ion binding,transition metal ion binding,metal ion binding,cation binding,biological_process,molecular_function,cellular_…	--	--
ENSMUST00000090952	ENSMUSG00000036053	Fmnl2	transcript	4.94083	1.84961	1.41753	0.0280837	1	Formin, FH2 domain||Armadillo-type fold||Formin, GTPase-binding domain||Rho GTPase-binding/formin homology 3 (GBD/FH3) domain||Formin, FH3 domain||Diaphanous autoregulatory (DAD) domain||Formin-like protein 2	GO:0005622,GO:0044424,GO:0005737,GO:0005515,GO:0005488,GO:0044464,GO:0005623,GO:0016043,GO:0071840,GO:0006996,GO:0009987,GO:0050793,GO:0050794,GO:0044767,GO:0048869,GO:0007010,GO:0065007,GO:0050789,GO:0051128,GO:0008092,GO:0022603,GO:0022604,GO:0048856,GO:0032502,GO:0019899,GO:0003779,GO:0030029,GO:0045296,GO:0009653,GO:0032989,GO:0044699,GO:0000902,GO:0050839,GO:0044763,GO:0030036,GO:0051020,GO:…	intracellular,intracellular part,cytoplasm,protein binding,binding,cell part,cell,cellular component organization,cellular component organization or biogenesis,organelle organization,cellular process,regulation of developmental process,regulation of cellular process,single-organism developmental process,cellular developmental process,cytoskeleton organization,biological regulation,regulation of b…	--	--
ENSMUST00000091295	ENSMUSG00000041431	Ccnb1	transcript	0	3.33233	#NAME?	0.000486294	0.103061	Cyclin, C-terminal domain||Cyclin-like||Cyclin, N-terminal	GO:0005622,GO:0044424,GO:0005737,GO:0043229,GO:0044444,GO:0044237,GO:0043226,GO:0043231,GO:0043227,GO:0008152,GO:0071704,GO:0044422,GO:0044446,GO:0044238,GO:1901360,GO:0031323,GO:0006725,GO:0034641,GO:0046483,GO:0080090,GO:0006807,GO:0006139,GO:0019222,GO:0005515,GO:0005488,GO:0044464,GO:0019219,GO:0005623,GO:0005829,GO:0051171,GO:0043228,GO:0043232,GO:0044260,GO:0005634,GO:0044428,GO:0016043,GO:…	intracellular,intracellular part,cytoplasm,intracellular organelle,cytoplasmic part,cellular metabolic process,organelle,intracellular membrane-bounded organelle,membrane-bounded organelle,metabolic process,organic substance metabolic process,organelle part,intracellular organelle part,primary metabolic process,organic cyclic compound metabolic process,regulation of cellular metabolic process,cel…	mmu04068,mmu04914,mmu04114,mmu04110,mmu04115	FoxO signaling pathway,Progesterone-mediated oocyte maturation,Oocyte meiosis,Cell cycle,p53 signaling pathway
ENSMUST00000091471	ENSMUSG00000021779	Thrb	transcript	0.338473	0.00738567	5.51817	0.00105495	0.170058	Nuclear hormone receptor||Zinc finger, nuclear hormone receptor-type||Nuclear hormone receptor, ligand-binding domain||Zinc finger, NHR/GATA-type||Thyroid hormone receptor	GO:0005622,GO:0044424,GO:0043229,GO:0044237,GO:0043226,GO:0043231,GO:0043227,GO:0008152,GO:0071704,GO:0044422,GO:0044446,GO:0044238,GO:1901360,GO:0031323,GO:0006725,GO:0034641,GO:0046483,GO:0080090,GO:0006807,GO:0006139,GO:0019222,GO:0005515,GO:0005488,GO:0044464,GO:0009058,GO:0019219,GO:0005623,GO:0051171,GO:1901576,GO:0044249,GO:0043228,GO:0043232,GO:0044260,GO:0005634,GO:0044428,GO:0060255,GO:…	intracellular,intracellular part,intracellular organelle,cellular metabolic process,organelle,intracellular membrane-bounded organelle,membrane-bounded organelle,metabolic process,organic substance metabolic process,organelle part,intracellular organelle part,primary metabolic process,organic cyclic compound metabolic process,regulation of cellular metabolic process,cellular aromatic compound met…	mmu04919,mmu04080	Thyroid hormone signaling pathway,Neuroactive ligand-receptor interaction
ENSMUST00000091927	ENSMUSG00000051401	Kctd16	transcript	0.083431	0	Inf	0.0102257	0.6378	Potassium channel tetramerisation-type BTB domain||BTB/POZ domain||SKP1/BTB/POZ domain	GO:0044464,GO:0005623,GO:0016043,GO:0071840,GO:0009987,GO:0022607,GO:0044085,GO:0050794,GO:0043234,GO:0032991,GO:0065007,GO:0043933,GO:0050789,GO:0071822,GO:0051259,GO:0045202,GO:0010646,GO:0048583,GO:0065003,GO:0023051,GO:0050896,GO:0009966,GO:0044699,GO:0006461,GO:0070271,GO:0044456,GO:0044763,GO:0097458,GO:0030054,GO:0051716,GO:0051260,GO:0008277,GO:0045211,GO:0008150,GO:0003674,GO:0097060,GO:…	cell part,cell,cellular component organization,cellular component organization or biogenesis,cellular process,cellular component assembly,cellular component biogenesis,regulation of cellular process,protein complex,macromolecular complex,biological regulation,macromolecular complex subunit organization,regulation of biological process,protein complex subunit organization,protein oligomerization,s…	--	--
ENSMUST00000092175	ENSMUSG00000035681	Kcnc2	transcript	0.143422	0.0177953	3.0107	0.034191	1	Potassium channel, voltage dependent, Kv||BTB/POZ domain||Ion transport domain||Voltage-dependent channel, four helix bundle domain||Voltage-gated potassium channel||SKP1/BTB/POZ domain||Potassium channel tetramerisation-type BTB domain||Potassium channel, voltage dependent, Kv3	GO:0005622,GO:0005515,GO:0005488,GO:0044464,GO:0005623,GO:0016043,GO:0071840,GO:0009987,GO:0033554,GO:0022607,GO:0065008,GO:0044085,GO:0050794,GO:0006950,GO:0043234,GO:0032991,GO:0042995,GO:0035556,GO:0065007,GO:0043933,GO:0050789,GO:0071822,GO:0051259,GO:0045202,GO:1901701,GO:0065003,GO:0050896,GO:0044699,GO:0006461,GO:0070271,GO:0044456,GO:0043005,GO:0051291,GO:0051179,GO:0044763,GO:0030425,GO:…	intracellular,protein binding,binding,cell part,cell,cellular component organization,cellular component organization or biogenesis,cellular process,cellular response to stress,cellular component assembly,regulation of biological quality,cellular component biogenesis,regulation of cellular process,response to stress,protein complex,macromolecular complex,cell projection,intracellular signal transd…	--	--
ENSMUST00000092266	ENSMUSG00000034674	Tdg	transcript	0.403224	0.0388253	3.37651	0.00565796	0.460812	G/U mismatch-specific uracil/thymine-DNA glycosylase||G/U mismatch-specific DNA glycosylase||Uracil-DNA glycosylase-like	GO:0005622,GO:0044424,GO:0043229,GO:0044237,GO:0043226,GO:0043231,GO:0043227,GO:0008152,GO:0071704,GO:0044422,GO:0044446,GO:0044238,GO:1901360,GO:0031323,GO:0006725,GO:0034641,GO:0046483,GO:0080090,GO:0006807,GO:0006139,GO:0019222,GO:0005515,GO:0005488,GO:0044464,GO:0009058,GO:0019219,GO:0005623,GO:0051171,GO:1901576,GO:0044249,GO:0044260,GO:0005634,GO:0044428,GO:0016043,GO:0060255,GO:0071840,GO:…	intracellular,intracellular part,intracellular organelle,cellular metabolic process,organelle,intracellular membrane-bounded organelle,membrane-bounded organelle,metabolic process,organic substance metabolic process,organelle part,intracellular organelle part,primary metabolic process,organic cyclic compound metabolic process,regulation of cellular metabolic process,cellular aromatic compound met…	mmu03410	Base excision repair
ENSMUST00000092434	ENSMUSG00000069601	Ank3	transcript	0.373041	0.007479	5.64035	0.0418153	1	Death domain||Ankyrin repeat-containing domain||ZU5 domain||Ankyrin repeat||Death-like domain||-	GO:0005622,GO:0044424,GO:0005737,GO:0043229,GO:0044444,GO:0043226,GO:0043231,GO:0043227,GO:0008152,GO:0071704,GO:0044422,GO:0019222,GO:0005515,GO:0005488,GO:0044464,GO:0005623,GO:0043228,GO:0043232,GO:0016043,GO:0060255,GO:0071840,GO:0006996,GO:0043170,GO:0009987,GO:0010467,GO:0044463,GO:0022607,GO:0010468,GO:0005856,GO:0048522,GO:0048518,GO:0048519,GO:0065008,GO:0044085,GO:0050794,GO:0008104,GO:…	intracellular,intracellular part,cytoplasm,intracellular organelle,cytoplasmic part,organelle,intracellular membrane-bounded organelle,membrane-bounded organelle,metabolic process,organic substance metabolic process,organelle part,regulation of metabolic process,protein binding,binding,cell part,cell,non-membrane-bounded organelle,intracellular non-membrane-bounded organelle,cellular component or…	mmu05205	Proteoglycans in cancer
ENSMUST00000092498	ENSMUSG00000020097	Sgpl1	transcript	36.7493	5.53554	2.73092	1.53032e-07	0.000266136	Pyridoxal phosphate-dependent decarboxylase||-||Pyridoxal phosphate-dependent transferase||Pyridoxal phosphate-dependent transferase, major region, subdomain 1	GO:0005622,GO:0044424,GO:0005737,GO:0043229,GO:0044444,GO:0044237,GO:0043226,GO:0043231,GO:0043227,GO:0008152,GO:0071704,GO:0044422,GO:0044446,GO:0044238,GO:1901360,GO:0006807,GO:0005488,GO:0044464,GO:0005623,GO:0009987,GO:0044248,GO:0009056,GO:0065008,GO:0050794,GO:0044767,GO:1901575,GO:0048869,GO:0065007,GO:0050789,GO:0048513,GO:0048856,GO:0048731,GO:0030154,GO:0040007,GO:0032502,GO:1901564,GO:…	intracellular,intracellular part,cytoplasm,intracellular organelle,cytoplasmic part,cellular metabolic process,organelle,intracellular membrane-bounded organelle,membrane-bounded organelle,metabolic process,organic substance metabolic process,organelle part,intracellular organelle part,primary metabolic process,organic cyclic compound metabolic process,nitrogen compound metabolic process,binding,…	mmu00600,mmu01100	Sphingolipid metabolism,Metabolic pathways
ENSMUST00000092511	ENSMUSG00000069622	Gm10273	transcript	3.70202	0.462953	2.99937	0.00561458	0.458758	Mitochondrial inner membrane translocase complex, subunit Tim23||Mitochondrial inner membrane translocase subunit Tim17/Tim22/Tim23/peroxisomal protein PMP24	GO:0005622,GO:0044424,GO:0005737,GO:0043229,GO:0044444,GO:0043226,GO:0043231,GO:0043227,GO:0044422,GO:0044446,GO:0044464,GO:0005623,GO:0009987,GO:0008104,GO:0043234,GO:0032991,GO:0015031,GO:0045184,GO:0033036,GO:0051641,GO:0044699,GO:0051649,GO:0051179,GO:0044763,GO:0006886,GO:0071702,GO:0051234,GO:0034613,GO:0046907,GO:0070727,GO:0005739,GO:0031090,GO:0006810,GO:0071806,GO:0015399,GO:0015405,GO:…	intracellular,intracellular part,cytoplasm,intracellular organelle,cytoplasmic part,organelle,intracellular membrane-bounded organelle,membrane-bounded organelle,organelle part,intracellular organelle part,cell part,cell,cellular process,protein localization,protein complex,macromolecular complex,protein transport,establishment of protein localization,macromolecule localization,cellular localizat…	--	--
ENSMUST00000092532	ENSMUSG00000028565	Nfia	transcript	6.74852	3.01607	1.1619	0.0499185	1	CTF transcription factor/nuclear factor 1, DNA-binding domain||CTF transcription factor/nuclear factor 1, N-terminal||CTF transcription factor/nuclear factor 1||CTF transcription factor/nuclear factor 1, conserved site||MAD homology 1, Dwarfin-type	GO:0005622,GO:0044424,GO:0043229,GO:0044237,GO:0043226,GO:0043231,GO:0043227,GO:0008152,GO:0071704,GO:0044422,GO:0044446,GO:0044238,GO:1901360,GO:0031323,GO:0006725,GO:0034641,GO:0046483,GO:0080090,GO:0006807,GO:0006139,GO:0019222,GO:0005515,GO:0005488,GO:0044464,GO:0009058,GO:0019219,GO:0005623,GO:0051171,GO:1901576,GO:0044249,GO:0044260,GO:0005634,GO:0044428,GO:0016043,GO:0060255,GO:0071840,GO:…	intracellular,intracellular part,intracellular organelle,cellular metabolic process,organelle,intracellular membrane-bounded organelle,membrane-bounded organelle,metabolic process,organic substance metabolic process,organelle part,intracellular organelle part,primary metabolic process,organic cyclic compound metabolic process,regulation of cellular metabolic process,cellular aromatic compound met…	--	--
ENSMUST00000092595	ENSMUSG00000022558	Mroh1	transcript	0.310394	1.99298	-2.68275	0.00306371	0.315507	-||Armadillo-type fold||HEAT, type 2||Armadillo-like helical	GO:0008150,GO:0003674,GO:0005575	biological_process,molecular_function,cellular_component	--	--
ENSMUST00000092610	ENSMUSG00000039697	Ncoa7	transcript	0	0.431578	#NAME?	0.00414587	0.375407	TLDc domain||LysM domain	GO:0005622,GO:0044424,GO:0043229,GO:0044237,GO:0043226,GO:0043231,GO:0043227,GO:0008152,GO:0071704,GO:0044238,GO:1901360,GO:0031323,GO:0006725,GO:0034641,GO:0046483,GO:0080090,GO:0006807,GO:0006139,GO:0019222,GO:0005515,GO:0005488,GO:0044464,GO:0009058,GO:0019219,GO:0005623,GO:0051171,GO:1901576,GO:0044249,GO:0044260,GO:0005634,GO:0060255,GO:0044271,GO:0043170,GO:0031326,GO:0009889,GO:1901362,GO:…	intracellular,intracellular part,intracellular organelle,cellular metabolic process,organelle,intracellular membrane-bounded organelle,membrane-bounded organelle,metabolic process,organic substance metabolic process,primary metabolic process,organic cyclic compound metabolic process,regulation of cellular metabolic process,cellular aromatic compound metabolic process,cellular nitrogen compound me…	--	--
ENSMUST00000092621	ENSMUSG00000063229	Ldha	transcript	0.253271	4.70965	-4.21686	0.0372098	1	NAD(P)-binding domain||L-lactate dehydrogenase||Lactate dehydrogenase/glycoside hydrolase, family 4, C-terminal||L-lactate dehydrogenase, active site||L-lactate/malate dehydrogenase||Lactate/malate dehydrogenase, C-terminal||Lactate/malate dehydrogenase, N-terminal	GO:0005622,GO:0044424,GO:0005737,GO:0043229,GO:0044444,GO:0044237,GO:0043226,GO:0043231,GO:0043227,GO:0008152,GO:0071704,GO:0044422,GO:0044446,GO:0044238,GO:1901360,GO:0006725,GO:0034641,GO:0046483,GO:0006807,GO:0006139,GO:0005515,GO:0005488,GO:0044464,GO:0009058,GO:0005623,GO:0005829,GO:1901576,GO:0044249,GO:0005634,GO:1901363,GO:0009987,GO:0097159,GO:0006796,GO:0006793,GO:0019637,GO:0044463,GO:…	intracellular,intracellular part,cytoplasm,intracellular organelle,cytoplasmic part,cellular metabolic process,organelle,intracellular membrane-bounded organelle,membrane-bounded organelle,metabolic process,organic substance metabolic process,organelle part,intracellular organelle part,primary metabolic process,organic cyclic compound metabolic process,cellular aromatic compound metabolic process…	mmu04066,mmu00620,mmu00010,mmu00640,mmu00270,mmu01100	HIF-1 signaling pathway,Pyruvate metabolism,Glycolysis / Gluconeogenesis,Propanoate metabolism,Cysteine and methionine metabolism,Metabolic pathways
ENSMUST00000092645	ENSMUSG00000019978	Epb41l2	transcript	0.023162	0.18361	-2.98681	0.043164	1	-||Band 4.1 domain||SAB domain||Band 4.1, C-terminal||FERM domain||FERM/acyl-CoA-binding protein, 3-helical bundle||Ubiquitin-related domain||Ezrin/radixin/moesin-like||PH domain-like||FERM, N-terminal||FERM conserved site||FERM, C-terminal PH-like domain	GO:0005622,GO:0044424,GO:0005737,GO:0043229,GO:0043226,GO:0043231,GO:0043227,GO:0044422,GO:0044446,GO:0005515,GO:0005488,GO:0044464,GO:0005623,GO:0043228,GO:0043232,GO:0005634,GO:0044428,GO:0016043,GO:0071840,GO:0031981,GO:0006996,GO:0070013,GO:0043233,GO:0005654,GO:0009987,GO:0031974,GO:0005856,GO:0065008,GO:0050793,GO:0050794,GO:0044767,GO:0043234,GO:0032991,GO:0048869,GO:0007010,GO:0065007,GO:…	intracellular,intracellular part,cytoplasm,intracellular organelle,organelle,intracellular membrane-bounded organelle,membrane-bounded organelle,organelle part,intracellular organelle part,protein binding,binding,cell part,cell,non-membrane-bounded organelle,intracellular non-membrane-bounded organelle,nucleus,nuclear part,cellular component organization,cellular component organization or biogene…	mmu04530	Tight junction
ENSMUST00000092840	ENSMUSG00000069793	Slfn9	transcript	0	0.163273	#NAME?	0.00945563	0.609043	Domain of unknown function DUF2075||Schlafen family||Schlafen family member 11||P-loop containing nucleoside triphosphate hydrolase||Schlafen, AAA domain	GO:0005622,GO:0044424,GO:0043229,GO:0043226,GO:0043231,GO:0043227,GO:0005488,GO:0044464,GO:0005623,GO:0005634,GO:1901363,GO:0097159,GO:0043167,GO:0043168,GO:0000166,GO:1901265,GO:0032555,GO:0032553,GO:0017076,GO:0032559,GO:0036094,GO:0030554,GO:0035639,GO:0032550,GO:0001883,GO:0032549,GO:0001882,GO:0005524,GO:0008150,GO:0003674,GO:0005575	intracellular,intracellular part,intracellular organelle,organelle,intracellular membrane-bounded organelle,membrane-bounded organelle,binding,cell part,cell,nucleus,heterocyclic compound binding,organic cyclic compound binding,ion binding,anion binding,nucleotide binding,nucleoside phosphate binding,purine ribonucleotide binding,ribonucleotide binding,purine nucleotide binding,adenyl ribonucleot…	--	--
ENSMUST00000092971	ENSMUSG00000018474	Chd3	transcript	0.698619	0.10856	2.68601	0.00552831	0.454636	Zinc finger, RING/FYVE/PHD-type||Chromo domain||CHD, N-terminal||SNF2-related, N-terminal domain||Domain of unknown function DUF1086||Helicase, C-terminal||Domain of unknown function DUF1087||High mobility group box domain||P-loop containing nucleoside triphosphate hydrolase||Zinc finger, PHD-type||Chromo/chromo shadow domain||Zinc finger, PHD-type, conserved site||Chromodomain-helicase-DNA-bindi…	GO:0005622,GO:0044424,GO:0005737,GO:0043229,GO:0044237,GO:0043226,GO:0043231,GO:0043227,GO:0008152,GO:0071704,GO:0044422,GO:0044446,GO:0044238,GO:1901360,GO:0031323,GO:0006725,GO:0034641,GO:0046483,GO:0080090,GO:0006807,GO:0006139,GO:0019222,GO:0005515,GO:0005488,GO:0044464,GO:0009058,GO:0019219,GO:0005623,GO:0051171,GO:1901576,GO:0044249,GO:0043228,GO:0043232,GO:0044260,GO:0005634,GO:0044428,GO:…	intracellular,intracellular part,cytoplasm,intracellular organelle,cellular metabolic process,organelle,intracellular membrane-bounded organelle,membrane-bounded organelle,metabolic process,organic substance metabolic process,organelle part,intracellular organelle part,primary metabolic process,organic cyclic compound metabolic process,regulation of cellular metabolic process,cellular aromatic co…	--	--
ENSMUST00000093141	ENSMUSG00000020374	Rasgef1c	transcript	0.084609	0	Inf	0.0141305	0.787487	Ras-like guanine nucleotide exchange factor, N-terminal||Ras guanine nucleotide exchange factor domain||Ras guanine-nucleotide exchange factor, conserved site||Ras guanine-nucleotide exchange factors catalytic domain	GO:0005622,GO:0044237,GO:0008152,GO:0071704,GO:0044238,GO:1901360,GO:0031323,GO:0006725,GO:0034641,GO:0046483,GO:0080090,GO:0006807,GO:0006139,GO:0019222,GO:0044464,GO:0019219,GO:0005623,GO:0051171,GO:0009987,GO:0031329,GO:0006796,GO:0006793,GO:0019637,GO:0044248,GO:0009894,GO:0009056,GO:0046128,GO:0009119,GO:0006753,GO:0042278,GO:0009117,GO:0009150,GO:0009116,GO:0050794,GO:0009259,GO:0043547,GO:…	intracellular,cellular metabolic process,metabolic process,organic substance metabolic process,primary metabolic process,organic cyclic compound metabolic process,regulation of cellular metabolic process,cellular aromatic compound metabolic process,cellular nitrogen compound metabolic process,heterocycle metabolic process,regulation of primary metabolic process,nitrogen compound metabolic process…	--	--
ENSMUST00000093201	ENSMUSG00000057113	Npm1	transcript	0.565013	0	Inf	0.00924883	0.601033	Nucleoplasmin core domain||Nucleoplasmin family||Nucleophosmin, C-terminal	GO:0005622,GO:0044424,GO:0005737,GO:0043229,GO:0044444,GO:0044237,GO:0043226,GO:0043231,GO:0043227,GO:0008152,GO:0071704,GO:0044422,GO:0044446,GO:0044238,GO:1901360,GO:0031323,GO:0006725,GO:0034641,GO:0046483,GO:0080090,GO:0006807,GO:0006139,GO:0019222,GO:0005515,GO:0005488,GO:0044464,GO:0009058,GO:0019219,GO:0005623,GO:0005829,GO:0051171,GO:1901576,GO:0044249,GO:0043228,GO:0043232,GO:0044260,GO:…	intracellular,intracellular part,cytoplasm,intracellular organelle,cytoplasmic part,cellular metabolic process,organelle,intracellular membrane-bounded organelle,membrane-bounded organelle,metabolic process,organic substance metabolic process,organelle part,intracellular organelle part,primary metabolic process,organic cyclic compound metabolic process,regulation of cellular metabolic process,cel…	--	--
ENSMUST00000093205	ENSMUSG00000020271	Fbxw11	transcript	0.0367563	0.969054	-4.72051	0.00474217	0.408276	WD40/YVTN repeat-like-containing domain||WD40 repeat||F-box domain||WD40 repeat, conserved site||D domain of beta-TrCP||-||G-protein beta WD-40 repeat||WD40-repeat-containing domain	GO:0005622,GO:0044424,GO:0005737,GO:0043229,GO:0044444,GO:0044237,GO:0043226,GO:0043231,GO:0043227,GO:0008152,GO:0071704,GO:0044422,GO:0044446,GO:0044238,GO:1901360,GO:0031323,GO:0006725,GO:0034641,GO:0046483,GO:0080090,GO:0006807,GO:0006139,GO:0019222,GO:0005515,GO:0005488,GO:0044464,GO:0009058,GO:0019219,GO:0005623,GO:0005829,GO:0051171,GO:1901576,GO:0044249,GO:0043228,GO:0043232,GO:0044260,GO:…	intracellular,intracellular part,cytoplasm,intracellular organelle,cytoplasmic part,cellular metabolic process,organelle,intracellular membrane-bounded organelle,membrane-bounded organelle,metabolic process,organic substance metabolic process,organelle part,intracellular organelle part,primary metabolic process,organic cyclic compound metabolic process,regulation of cellular metabolic process,cel…	mmu04120,mmu04710,mmu04340,mmu04114,mmu04390,mmu04310	Ubiquitin mediated proteolysis,Circadian rhythm,Hedgehog signaling pathway,Oocyte meiosis,Hippo signaling pathway,Wnt signaling pathway
ENSMUST00000093312	ENSMUSG00000031734	Irx3	transcript	0.0895247	3.56667e-05	11.2935	0.0241874	1	Homeobox domain||Homeobox, conserved site||Iroquois-class homeodomain protein||Homeodomain-like||Homeobox KN domain	GO:0005622,GO:0044424,GO:0005737,GO:0043229,GO:0044237,GO:0043226,GO:0043231,GO:0043227,GO:0008152,GO:0071704,GO:0044238,GO:1901360,GO:0031323,GO:0006725,GO:0034641,GO:0046483,GO:0080090,GO:0006807,GO:0006139,GO:0019222,GO:0005488,GO:0044464,GO:0009058,GO:0019219,GO:0005623,GO:0051171,GO:1901576,GO:0044249,GO:0044260,GO:0005634,GO:0060255,GO:0044271,GO:0043170,GO:0003676,GO:0031326,GO:0009889,GO:…	intracellular,intracellular part,cytoplasm,intracellular organelle,cellular metabolic process,organelle,intracellular membrane-bounded organelle,membrane-bounded organelle,metabolic process,organic substance metabolic process,primary metabolic process,organic cyclic compound metabolic process,regulation of cellular metabolic process,cellular aromatic compound metabolic process,cellular nitrogen c…	--	--
ENSMUST00000093820	ENSMUSG00000037674	Rfx7	transcript	0.190336	0.0409617	2.2162	0.0471921	1	Winged helix-turn-helix DNA-binding domain||DNA-binding RFX-type winged-helix domain	GO:0005622,GO:0044424,GO:0043229,GO:0044237,GO:0043226,GO:0043231,GO:0043227,GO:0008152,GO:0071704,GO:0044238,GO:1901360,GO:0031323,GO:0006725,GO:0034641,GO:0046483,GO:0080090,GO:0006807,GO:0006139,GO:0019222,GO:0005488,GO:0044464,GO:0009058,GO:0019219,GO:0005623,GO:0051171,GO:1901576,GO:0044249,GO:0044260,GO:0005634,GO:0060255,GO:0044271,GO:0043170,GO:0003676,GO:0031326,GO:0009889,GO:1901362,GO:…	intracellular,intracellular part,intracellular organelle,cellular metabolic process,organelle,intracellular membrane-bounded organelle,membrane-bounded organelle,metabolic process,organic substance metabolic process,primary metabolic process,organic cyclic compound metabolic process,regulation of cellular metabolic process,cellular aromatic compound metabolic process,cellular nitrogen compound me…	--	--
ENSMUST00000093852	ENSMUSG00000066687	Zbtb16	transcript	0.0304907	0.00249	3.61415	0.0358548	1	SKP1/BTB/POZ domain||Zinc finger, C2H2-like||Zinc finger, C2H2||Zinc finger C2H2-type/integrase DNA-binding domain||BTB/POZ domain	GO:0005622,GO:0044424,GO:0005737,GO:0043229,GO:0044444,GO:0044237,GO:0043226,GO:0043231,GO:0043227,GO:0008152,GO:0071704,GO:0044422,GO:0044446,GO:0044238,GO:1901360,GO:0031323,GO:0006725,GO:0034641,GO:0046483,GO:0080090,GO:0006807,GO:0006139,GO:0019222,GO:0005515,GO:0005488,GO:0044464,GO:0009058,GO:0019219,GO:0005623,GO:0005829,GO:0051171,GO:1901576,GO:0044249,GO:0044260,GO:0005634,GO:0044428,GO:…	intracellular,intracellular part,cytoplasm,intracellular organelle,cytoplasmic part,cellular metabolic process,organelle,intracellular membrane-bounded organelle,membrane-bounded organelle,metabolic process,organic substance metabolic process,organelle part,intracellular organelle part,primary metabolic process,organic cyclic compound metabolic process,regulation of cellular metabolic process,cel…	mmu05221,mmu05202,mmu05200	Acute myeloid leukemia,Transcriptional misregulation in cancer,Pathways in cancer
ENSMUST00000093937	ENSMUSG00000017499	Cdc6	transcript	0.191657	0.00837467	4.51635	0.0215428	1	Cell division protein Cdc6/18||AAA+ ATPase domain||P-loop containing nucleoside triphosphate hydrolase||Cdc6, C-terminal||Winged helix-turn-helix DNA-binding domain	GO:0005622,GO:0044424,GO:0005737,GO:0043229,GO:0044444,GO:0044237,GO:0043226,GO:0043231,GO:0043227,GO:0008152,GO:0071704,GO:0044422,GO:0044446,GO:0044238,GO:1901360,GO:0031323,GO:0006725,GO:0034641,GO:0046483,GO:0080090,GO:0006807,GO:0006139,GO:0019222,GO:0005515,GO:0005488,GO:0044464,GO:0009058,GO:0005623,GO:0005829,GO:1901576,GO:0044249,GO:0043228,GO:0043232,GO:0044260,GO:0005634,GO:0044428,GO:…	intracellular,intracellular part,cytoplasm,intracellular organelle,cytoplasmic part,cellular metabolic process,organelle,intracellular membrane-bounded organelle,membrane-bounded organelle,metabolic process,organic substance metabolic process,organelle part,intracellular organelle part,primary metabolic process,organic cyclic compound metabolic process,regulation of cellular metabolic process,cel…	mmu04110	Cell cycle
ENSMUST00000094055	ENSMUSG00000040938	Slc16a11	transcript	0.0566037	0	Inf	0.0400128	1	Monocarboxylate transporter 11||Major facilitator superfamily||Major facilitator superfamily domain	GO:0005622,GO:0044424,GO:0005737,GO:0043229,GO:0044444,GO:0043226,GO:0043231,GO:0043227,GO:0008152,GO:0071704,GO:0044422,GO:0044446,GO:0044238,GO:0044464,GO:0005623,GO:0009987,GO:0044710,GO:0005783,GO:0044699,GO:0042175,GO:0005789,GO:0051179,GO:0044763,GO:0044432,GO:0012505,GO:0051234,GO:0031090,GO:0006810,GO:0006629,GO:0008150,GO:0044765,GO:0003674,GO:0005575,GO:0016020,GO:0022804,GO:0055085,GO:…	intracellular,intracellular part,cytoplasm,intracellular organelle,cytoplasmic part,organelle,intracellular membrane-bounded organelle,membrane-bounded organelle,metabolic process,organic substance metabolic process,organelle part,intracellular organelle part,primary metabolic process,cell part,cell,cellular process,single-organism metabolic process,endoplasmic reticulum,single-organism process,n…	--	--
ENSMUST00000094312	ENSMUSG00000070509	Rgma	transcript	0.00332267	0.130412	-5.29459	0.0262539	1	Repulsive guidance molecule A||Repulsive guidance molecule, C-terminal||Repulsive guidance molecule, N-terminal	GO:0005622,GO:0044424,GO:0005737,GO:0043229,GO:0044444,GO:0044237,GO:0043226,GO:0043231,GO:0043227,GO:0008152,GO:0071704,GO:0044238,GO:1901360,GO:0031323,GO:0006725,GO:0034641,GO:0046483,GO:0080090,GO:0006807,GO:0006139,GO:0019222,GO:0005515,GO:0005488,GO:0044464,GO:0009058,GO:0019219,GO:0005623,GO:0051171,GO:1901576,GO:0044249,GO:0044260,GO:0016043,GO:0060255,GO:0071840,GO:0044271,GO:0043170,GO:…	intracellular,intracellular part,cytoplasm,intracellular organelle,cytoplasmic part,cellular metabolic process,organelle,intracellular membrane-bounded organelle,membrane-bounded organelle,metabolic process,organic substance metabolic process,primary metabolic process,organic cyclic compound metabolic process,regulation of cellular metabolic process,cellular aromatic compound metabolic process,ce…	--	--
ENSMUST00000094464	ENSMUSG00000028977	Casz1	transcript	0.0315657	0	Inf	0.0252911	1	-||Zinc finger, C2H2||Armadillo-like helical||Zinc finger, C2H2-like	GO:0005622,GO:0044424,GO:0005737,GO:0043229,GO:0044444,GO:0044237,GO:0043226,GO:0043231,GO:0043227,GO:0008152,GO:0071704,GO:0044422,GO:0044446,GO:0044238,GO:1901360,GO:0031323,GO:0006725,GO:0034641,GO:0046483,GO:0080090,GO:0006807,GO:0006139,GO:0019222,GO:0005488,GO:0044464,GO:0009058,GO:0019219,GO:0005623,GO:0005829,GO:0051171,GO:1901576,GO:0044249,GO:0044260,GO:0005634,GO:0044428,GO:0060255,GO:…	intracellular,intracellular part,cytoplasm,intracellular organelle,cytoplasmic part,cellular metabolic process,organelle,intracellular membrane-bounded organelle,membrane-bounded organelle,metabolic process,organic substance metabolic process,organelle part,intracellular organelle part,primary metabolic process,organic cyclic compound metabolic process,regulation of cellular metabolic process,cel…	--	--
ENSMUST00000094623	ENSMUSG00000029836	Cbx3	transcript	1.35208	14.176	-3.3902	0.00961547	0.615655	Chromo domain-like||Chromo domain, conserved site||Chromo domain subgroup||Chromo shadow domain||Chromo domain||Chromo/chromo shadow domain	GO:0005622,GO:0044424,GO:0043229,GO:0044237,GO:0043226,GO:0043231,GO:0043227,GO:0008152,GO:0071704,GO:0044422,GO:0044446,GO:0044238,GO:1901360,GO:0031323,GO:0006725,GO:0034641,GO:0046483,GO:0080090,GO:0006807,GO:0006139,GO:0019222,GO:0005515,GO:0005488,GO:0044464,GO:0009058,GO:0019219,GO:0005623,GO:0051171,GO:1901576,GO:0044249,GO:0043228,GO:0043232,GO:0044260,GO:0005634,GO:0044428,GO:0060255,GO:…	intracellular,intracellular part,intracellular organelle,cellular metabolic process,organelle,intracellular membrane-bounded organelle,membrane-bounded organelle,metabolic process,organic substance metabolic process,organelle part,intracellular organelle part,primary metabolic process,organic cyclic compound metabolic process,regulation of cellular metabolic process,cellular aromatic compound met…	--	--
ENSMUST00000094713	ENSMUSG00000042408	Zmym6	transcript	0	1.19946	#NAME?	1.39693e-05	0.00869461	Ribonuclease H-like domain||TRASH domain||Zinc finger, MYM-type	GO:0005622,GO:0044424,GO:0005737,GO:0043229,GO:0044237,GO:0043226,GO:0043231,GO:0043227,GO:0008152,GO:0071704,GO:0044422,GO:0044446,GO:0044238,GO:1901360,GO:0031323,GO:0006725,GO:0034641,GO:0046483,GO:0080090,GO:0006807,GO:0006139,GO:0019222,GO:0005488,GO:0044464,GO:0009058,GO:0019219,GO:0005623,GO:0051171,GO:1901576,GO:0044249,GO:0044260,GO:0005634,GO:0044428,GO:0016043,GO:0060255,GO:0071840,GO:…	intracellular,intracellular part,cytoplasm,intracellular organelle,cellular metabolic process,organelle,intracellular membrane-bounded organelle,membrane-bounded organelle,metabolic process,organic substance metabolic process,organelle part,intracellular organelle part,primary metabolic process,organic cyclic compound metabolic process,regulation of cellular metabolic process,cellular aromatic co…	--	--
ENSMUST00000094790	ENSMUSG00000030406	Gipr	transcript	0.1939	0.0130093	3.89769	0.012806	0.741633	GPCR, family 2, extracellular hormone receptor domain||GPCR, family 2-like||GPCR, family 2, secretin-like, conserved site||GPCR, family 2, gastric inhibitory polypeptide receptor||-||GPCR, family 2, secretin-like	GO:0044237,GO:0008152,GO:0071704,GO:0044238,GO:1901360,GO:0031323,GO:0006725,GO:0034641,GO:0046483,GO:0080090,GO:0006807,GO:0006139,GO:0019222,GO:0005488,GO:0044464,GO:0009058,GO:0019219,GO:0005623,GO:0051171,GO:1901576,GO:0044249,GO:0044271,GO:0031326,GO:0009889,GO:1901362,GO:0018130,GO:0019438,GO:0034654,GO:0009987,GO:0006796,GO:0006793,GO:0019637,GO:0048522,GO:0048518,GO:0048519,GO:0065008,GO:…	cellular metabolic process,metabolic process,organic substance metabolic process,primary metabolic process,organic cyclic compound metabolic process,regulation of cellular metabolic process,cellular aromatic compound metabolic process,cellular nitrogen compound metabolic process,heterocycle metabolic process,regulation of primary metabolic process,nitrogen compound metabolic process,nucleobase-co…	mmu04024,mmu04080	cAMP signaling pathway,Neuroactive ligand-receptor interaction
ENSMUST00000095144	ENSMUSG00000049225	Pdp1	transcript	0.231008	0	Inf	0.0104897	0.646318	Protein phosphatase 2C family||PPM-type phosphatase, divalent cation binding||PPM-type phosphatase domain	GO:0005622,GO:0044424,GO:0005737,GO:0043229,GO:0044444,GO:0044237,GO:0043226,GO:0043231,GO:0043227,GO:0008152,GO:0071704,GO:0044422,GO:0044446,GO:0044238,GO:0005488,GO:0044464,GO:0005623,GO:0044260,GO:0043170,GO:0070013,GO:0043233,GO:0009987,GO:0031974,GO:0006796,GO:0006793,GO:0044267,GO:0043412,GO:0006464,GO:0036211,GO:0019538,GO:0043167,GO:0003824,GO:0046872,GO:0043169,GO:0005739,GO:0016788,GO:…	intracellular,intracellular part,cytoplasm,intracellular organelle,cytoplasmic part,cellular metabolic process,organelle,intracellular membrane-bounded organelle,membrane-bounded organelle,metabolic process,organic substance metabolic process,organelle part,intracellular organelle part,primary metabolic process,binding,cell part,cell,cellular macromolecule metabolic process,macromolecule metaboli…	--	--
[truncated: 1,342 more rows]
