# Supplementary material for: Notch1 Inhibits Rosiglitazone-Induced Adipogenic Differentiation in Primary Thymic Stromal Cells
Source: Front Pharmacol. 2018 Nov 12;9:1284. doi: 10.3389/fphar.2018.01284 (PMC6240707; doi:10.3389/fphar.2018.01284)
Supplement: TABLE S2 — Enriched GO terms of differentially expressed genes. [file Table_2.XLSX]

## Sheet: Sheet1
GO_accession	Description	Term_type	Over_represented_pValue	Corrected_pValue	CAD_item	CAD_list	Bg_item	Bg_list	Gene_names	Gene_description
BP (Biological process)
GO:0044237	cellular metabolic process	biological_process	1.8052e-18	5.6657e-15	839	1419	9719	21676	ENSMUSG00000008540,ENSMUSG00000049295,ENSMUSG00000029101,ENSMUSG00000022468,ENSMUSG00000035051,ENSMUSG00000030630,ENSMUSG00000040782,ENSMUSG00000020897,ENSMUSG00000039092,ENSMUSG00000036257,ENSMUSG00000034165,ENSMUSG00000064373,ENSMUSG00000020374,ENSMUSG00000002205,ENSMUSG00000024742,ENSMUSG00000032294,ENSMUSG00000006019,ENSMUSG00000033526,ENSMUSG00000006050,ENSMUSG00000056643,ENSMUSG00000024807,…	Mgst1|Zfp219|Rgs12|Endou|Dhx57|Fah|Rfwd2|Aurkb|Sptlc3|Pnpla8|Ccnd3|Selenop|Rasgef1c|Vrk3|Fen1|Pkm|Dhx34|Ppip5k1|Sra1|Chst13|Syvn1|Pisd|Pold2|Arhgef1|Bahd1|Morf4l1|Sec1|Nfia|Alg9|Pld3|Hmgcs2|Afdn|Parp3|Pcgf2|Tpk1|Cib1|Rhog|Als2|Gabarapl1|Pdgfa|Rpl29|Kat7|Prdx5|Nmnat1|Med6|Adarb1|Tbc1d14|Cdkl3|Riox2|Pofut1|Luc7l|Cyld|Nfe2l1|Rpap2|Nudt5|Dennd4b|Gmeb1|Gm2007|Pdlim1|Nt5c3b|Ezh2|Ikbkg|Akt1s1|Klhl22|Il1…
GO:0008152	metabolic process	biological_process	6.2851e-15	1.1423e-11	912	1419	11193	21676	ENSMUSG00000016918,ENSMUSG00000003810,ENSMUSG00000026836,ENSMUSG00000033287,ENSMUSG00000026365,ENSMUSG00000029397,ENSMUSG00000022051,ENSMUSG00000071452,ENSMUSG00000059439,ENSMUSG00000026200,ENSMUSG00000036985,ENSMUSG00000021123,ENSMUSG00000078812,ENSMUSG00000018411,ENSMUSG00000041064,ENSMUSG00000021245,ENSMUSG00000012640,ENSMUSG00000056629,ENSMUSG00000042671,ENSMUSG00000030689,ENSMUSG00000034801,…	Sulf1|Mast2|Acvr1|Kctd17|Cfh|Rchy1|Bnip3l|Gm11397|Bcas3|Glb1l|Zdhhc9|Rdh12|Eif5a|Mapt|Pif1|Mlh3|Zfp715|Fkbp2|Rgs8|Ino80e|Sos2|Nfkbid|Rps6kc1|Mgll|Steap2|Ap5z1|Eda|Mpst|Arid1a|Ikbke|Rfx5|Oxnad1|Kdm2b|Apod|Tnip1|Kcnk2|Zfp426|Kcnh2|Acsl6|Diablo|Sigirr|Klhl29|Zfp37|Wnt7b|Zbtb20|Cd2bp2|Garnl3|Emsy|Dmtn|Soga3|Eif4e|Tbc1d24|Pgap2|Agpat3|Sirt1|Flot2|Ube2e2|Bmp3|Tprkb|Dab1|Slc16a11|Arhgef10l|Cdkn1c|Kalrn|…
GO:0071704	organic substance metabolic process	biological_process	6.6728e-15	1.1423e-11	859	1419	10370	21676	ENSMUSG00000095440,ENSMUSG00000031506,ENSMUSG00000030243,ENSMUSG00000029165,ENSMUSG00000005699,ENSMUSG00000029836,ENSMUSG00000030016,ENSMUSG00000002289,ENSMUSG00000025403,ENSMUSG00000030788,ENSMUSG00000059005,ENSMUSG00000005732,ENSMUSG00000025437,ENSMUSG00000027455,ENSMUSG00000045215,ENSMUSG00000038831,ENSMUSG00000031997,ENSMUSG00000047003,ENSMUSG00000059588,ENSMUSG00000030768,ENSMUSG00000025509,…	Fignl2|Ptpn7|Recql|Agbl5|Pard6a|Cbx3|Zfp638|Angptl4|Shmt2|Rnf141|Hnrnpa3|Ranbp1|Usp33|Nsfl1c|Asxl3|Ralgps1|Trpc6|Zfp41|Calcrl|Disp1|Pnpla2|Zfp668|Zmynd8|Nr1h3|Pigb|Zfp711|Fcer1g|Stat4|Plin1|Ube2l6|Gm45871|Poli|Phka2|Pitx2|Rpl41|Abca7|Maml3|Ager|Fip1l1|6330408A02Rik|Sumo2|Mapk8ip3|Rbl2|Trim36|Rtel1|Irf9|Zkscan1|Ip6k2|Lmf1|Suv39h2|Mndal|Adamts17|Gpd1|Cd74|Sp2|Cdkn2d|Sbf1|Cct4|Creb1|Zfp788|Inca1|Lon…
GO:0044238	primary metabolic process	biological_process	1.0872e-14	1.4623e-11	831	1419	9997	21676	ENSMUSG00000030796,ENSMUSG00000006676,ENSMUSG00000045098,ENSMUSG00000029635,ENSMUSG00000021555,ENSMUSG00000000440,ENSMUSG00000039648,ENSMUSG00000036980,ENSMUSG00000057143,ENSMUSG00000005069,ENSMUSG00000071291,ENSMUSG00000031442,ENSMUSG00000057531,ENSMUSG00000033216,ENSMUSG00000026019,ENSMUSG00000044533,ENSMUSG00000021392,ENSMUSG00000038384,ENSMUSG00000025967,ENSMUSG00000055202,ENSMUSG00000054199,…	Tead2|Usp19|Kmt5b|Cdk8|Naa35|Pparg|Kyat1|Taf6|Trim12c|Pex5|Zfp58|Mcf2l|Dtnbp1|Eefsec|Wdr12|Rps2|Nol8|Setd1b|Eef1b2|Zfp811|Gon4l|Uba6|Dnmt3b|Gstm4|Gtf2i|Vsir|Hmgn2|Anapc5|Mgam|BC004004|Ptpre|Upp1|Srgap3|Smarca4|Agbl2|Ppp1r12a|Supt7l|Sucla2|Larp4b|Tdg|Fgf18|Men1|Pkib|Gtf3c1|Nfe2l3|Scyl3|Eif2a|Slc35c2|Papss1|Slc25a13|B3galnt2|Pkn2|Grb2|Rhbdd3|Cryab|Zfp260|Ebf2|2010111I01Rik|Sla|Mospd1|Pgap3|Tet2|Ppm…
GO:1901360	organic cyclic compound metabolic process	biological_process	1.9549e-14	2.4542e-11	547	1419	6016	21676	ENSMUSG00000032187,ENSMUSG00000030257,ENSMUSG00000020407,ENSMUSG00000034674,ENSMUSG00000024947,ENSMUSG00000019876,ENSMUSG00000019907,ENSMUSG00000053134,ENSMUSG00000027478,ENSMUSG00000054199,ENSMUSG00000027890,ENSMUSG00000060261,ENSMUSG00000038384,ENSMUSG00000055202,ENSMUSG00000003038,ENSMUSG00000020101,ENSMUSG00000045098,ENSMUSG00000029635,ENSMUSG00000000440,ENSMUSG00000039648,ENSMUSG00000036980,…	Smarca4|Srgap3|Upp1|Tdg|Men1|Pkib|Ppp1r12a|Supt7l|Dnmt3b|Gon4l|Gstm4|Gtf2i|Setd1b|Zfp811|Hmgn2|Vsir|Kmt5b|Cdk8|Pparg|Kyat1|Taf6|Mcf2l|Wdr12|Nol8|Zfp58|Tead2|Atg7|Pan2|Ccnb1|Hmgb3|Tead1|Tsen34|Dock10|Brca2|Abhd14b|Hoxd3|Tbpl1|Gng7|Impdh2|Pax3|Fignl1|Tatdn3|Ghr|Rasgrp2|Wwtr1|Rbm7|Wwp2|Mospd1|Ebf2|Thrb|Rasa4|Tet2|Ppm1a|Psd4|Nudt7|H3f3a|Papss1|Gtf3c1|Nfe2l3|Eif2a|Zfp260|Slc25a13|Pkn2|B3galnt2|Calcrl|…
GO:0031323	regulation of cellular metabolic process	biological_process	5.3948e-14	6.3494e-11	513	1419	5513	21676	ENSMUSG00000002205,ENSMUSG00000006019,ENSMUSG00000006050,ENSMUSG00000020374,ENSMUSG00000040782,ENSMUSG00000020897,ENSMUSG00000034165,ENSMUSG00000029101,ENSMUSG00000049295,ENSMUSG00000026024,ENSMUSG00000025856,ENSMUSG00000038909,ENSMUSG00000024953,ENSMUSG00000068036,ENSMUSG00000023249,ENSMUSG00000018537,ENSMUSG00000030538,ENSMUSG00000073982,ENSMUSG00000028565,ENSMUSG00000040940,ENSMUSG00000040007,…	Vrk3|Dhx34|Sra1|Rasgef1c|Rfwd2|Aurkb|Ccnd3|Rgs12|Zfp219|Als2|Pdgfa|Kat7|Prdx5|Afdn|Parp3|Pcgf2|Cib1|Rhog|Nfia|Arhgef1|Bahd1|Morf4l1|Akt1s1|Il1a|Arid5a|Gata2|Ptch1|Gmeb1|Gm2007|Pdlim1|Ezh2|Ikbkg|Cyld|Nfe2l1|Dennd4b|Rpap2|Med6|Adarb1|Tbc1d14|Riox2|Nup85|Zfp59|Zmynd11|Ddah1|Brd8|Sbf2|Ice2|Nr6a1|Tirap|Kat6b|Zfx|Pak3|Mitf|Zscan21|Gm14322|Ciz1|Zbtb6|Terf1|Thbs4|Bco2|Cdc6|Gmnn|Sh2b1|Dock9|Ecm1|Cab39|Cno…
GO:0006725	cellular aromatic compound metabolic process	biological_process	1.3706e-13	1.5182e-10	529	1419	5835	21676	ENSMUSG00000004872,ENSMUSG00000062867,ENSMUSG00000079277,ENSMUSG00000071359,ENSMUSG00000048240,ENSMUSG00000042396,ENSMUSG00000031930,ENSMUSG00000032946,ENSMUSG00000027803,ENSMUSG00000026632,ENSMUSG00000035455,ENSMUSG00000041431,ENSMUSG00000030314,ENSMUSG00000005682,ENSMUSG00000038608,ENSMUSG00000041147,ENSMUSG00000042073,ENSMUSG00000055320,ENSMUSG00000035585,ENSMUSG00000015217,ENSMUSG00000027810,…	Pax3|Impdh2|Hoxd3|Tbpl1|Gng7|Rbm7|Wwp2|Rasgrp2|Wwtr1|Tatdn3|Fignl1|Ccnb1|Atg7|Pan2|Dock10|Brca2|Abhd14b|Tead1|Tsen34|Hmgb3|Eif2a|Nfe2l3|Gtf3c1|Papss1|Pkn2|B3galnt2|Slc25a13|Zfp260|Ebf2|Mospd1|H3f3a|Nudt7|Ppm1a|Tet2|Psd4|Thrb|Rasa4|Zfp811|Setd1b|Gtf2i|Gstm4|Gon4l|Dnmt3b|Vsir|Hmgn2|Upp1|Smarca4|Srgap3|Supt7l|Ppp1r12a|Pkib|Men1|Tdg|Tead2|Taf6|Kyat1|Cdk8|Pparg|Kmt5b|Zfp58|Nol8|Wdr12|Mcf2l|Mndal|Cd74|…
GO:0034641	cellular nitrogen compound metabolic process	biological_process	1.8804e-13	1.9435e-10	539	1419	5976	21676	ENSMUSG00000043372,ENSMUSG00000029063,ENSMUSG00000035378,ENSMUSG00000025081,ENSMUSG00000062991,ENSMUSG00000060969,ENSMUSG00000033335,ENSMUSG00000026812,ENSMUSG00000056952,ENSMUSG00000058099,ENSMUSG00000024462,ENSMUSG00000003549,ENSMUSG00000025423,ENSMUSG00000066306,ENSMUSG00000025041,ENSMUSG00000015950,ENSMUSG00000028525,ENSMUSG00000041459,ENSMUSG00000032178,ENSMUSG00000024949,ENSMUSG00000028035,…	Hexim2|Nadk|Shq1|Tdrd1|Nrg1|Irx1|Dnm2|Tsc1|Tatdn2|Nfam1|Gabbr1|Ercc1|Pias2|Numa1|Nt5c2|Ncf1|Pde4b|Tardbp|Ilf3|Sf1|Dnajb4|Timp2|Arhgef2|Rreb1|Chtf8|Arhgef25|Nmnat3|Ppcdc|Zfp965|Acvr2b|Arhgap25|Mxi1|Zfp62|Zfp512|Nfib|Stk36|Zfp661|Zfp667|Ing3|Clspn|Zfp941|Stat1|Aebp2|Nrf1|Wdr37|Usp13|Mbnl1|Arhgap10|Ehmt1|Zranb2|Azin2|Kdm1b|Mef2c|Polr3c|Papd5|Rapgef2|Irx3|Madd|Med23|Kdm2b|Tnip1|Kcnk2|Zfp426|Rfx5|Arid…
GO:0046483	heterocycle metabolic process	biological_process	1.9609e-13	1.9435e-10	526	1419	5807	21676	ENSMUSG00000005413,ENSMUSG00000001280,ENSMUSG00000021646,ENSMUSG00000034255,ENSMUSG00000042308,ENSMUSG00000016308,ENSMUSG00000016624,ENSMUSG00000035642,ENSMUSG00000030087,ENSMUSG00000031310,ENSMUSG00000028274,ENSMUSG00000025261,ENSMUSG00000027593,ENSMUSG00000025085,ENSMUSG00000003308,ENSMUSG00000040712,ENSMUSG00000061186,ENSMUSG00000033326,ENSMUSG00000005107,ENSMUSG00000042724,ENSMUSG00000020888,…	Hmox1|Sp1|Mccc2|Arhgap27|Setd1a|Ube2a|Phf21b|Aamdc|Klf15|Zmym3|Rngtt|Huwe1|Raly|Ablim1|Keap1|Camta2|Sfmbt2|Kdm4a|Slc2a9|Map3k9|Dvl2|Ube2i|Cct7|Iqsec2|Gucy1a3|Agt|Crcp|Foxp4|Hdac7|Wdr83|Mapk8ip1|Rb1cc1|Ppcs|Bdnf|Sipa1l3|Tcf4|Acaca|Srrm2|Hax1|Arhgef9|Mapk3|Trim13|Mier1|Dpf1|Ncoa6|L3mbtl2|Arhgap26|Med28|Cidec|Git1|Hist2h3c1|Zmym1|Aldh18a1|Depdc5|Tnnt2|Rnf4|Alas1|Crebrf|Eif2b2|Arhgap22|Pds5b|3110062M…
GO:0080090	regulation of primary metabolic process	biological_process	2.7958e-13	2.6324e-10	502	1419	5431	21676	ENSMUSG00000033577,ENSMUSG00000042340,ENSMUSG00000025154,ENSMUSG00000078901,ENSMUSG00000036333,ENSMUSG00000040725,ENSMUSG00000033327,ENSMUSG00000020486,ENSMUSG00000059263,ENSMUSG00000020463,ENSMUSG00000019122,ENSMUSG00000032827,ENSMUSG00000050954,ENSMUSG00000037025,ENSMUSG00000038845,ENSMUSG00000051223,ENSMUSG00000021944,ENSMUSG00000066687,ENSMUSG00000029304,ENSMUSG00000022521,ENSMUSG00000006476,…	Myo6|Ctf1|Arhgap19|Gm14440|Kidins220|Hnrnpul1|Tnxb|Sept4|Usp47|Ppp4r3b|Ccl9|Ppp1r9a|Zfp169|Foxa2|Phb|Bzw1|Gata4|Zbtb16|Spp1|Crebbp|Nsmf|Gm2026|Foxm1|Adcy3|Gatad2b|Camk2a|Zeb2|Sgsm1|Rps6kb2|Dnmt3a|Tia1|Pkp4|Sh3bp5l|Erbin|Clec16a|Kmt5c|Zfp788|Lonp2|Inca1|Srrt|Glg1|Egr2|Tsg101|Eef2k|Cdkn2d|Nup62|Sbf1|Zmym6|Etv1|Smarca2|Sp2|Cct4|Creb1|Zmym5|Cd36|Mafg|Gpd1|Cd74|Mndal|Zscan18|Mlst8|Hace1|Zkscan1|Fam212…
GO:0006807	nitrogen compound metabolic process	biological_process	6.2833e-13	5.6344e-10	562	1419	6304	21676	ENSMUSG00000025037,ENSMUSG00000029304,ENSMUSG00000042390,ENSMUSG00000031712,ENSMUSG00000021944,ENSMUSG00000023156,ENSMUSG00000051223,ENSMUSG00000059263,ENSMUSG00000037355,ENSMUSG00000019122,ENSMUSG00000030826,ENSMUSG00000003808,ENSMUSG00000025154,ENSMUSG00000078901,ENSMUSG00000040725,ENSMUSG00000090272,ENSMUSG00000031596,ENSMUSG00000023019,ENSMUSG00000024610,ENSMUSG00000018678,ENSMUSG00000096472,…	Maoa|Spp1|Gatad2b|Il15|Gata4|Rpp14|Bzw1|Usp47|Uvssa|Ccl9|Bcat2|Farsa|Arhgap19|Gm14440|Hnrnpul1|Mndal|Slc7a2|Gpd1|Cd74|Sp2|Cdkn2d|Sbf1|Cct4|Creb1|Zfp788|Mettl14|Srrt|Erbin|Cmah|Egr2|Tsg101|U2af1l4|Camk2a|Pkp4|Poli|Gm45871|Pitx2|Maml3|Fip1l1|Ager|Sumo2|Rbl2|Rtel1|Irf9|Zkscan1|Suv39h2|Fignl2|Recql|Cbx3|Zfp638|Rnf141|Shmt2|Hnrnpa3|Ranbp1|Asxl3|Ralgps1|Calcrl|Zfp41|Zfp668|Zmynd8|Nr1h3|Zfp711|Stat4|Pap…
GO:0006139	nucleobase-containing compound metabolic process	biological_process	8.1489e-13	6.9751e-10	512	1419	5674	21676	ENSMUSG00000032097,ENSMUSG00000059552,ENSMUSG00000036602,ENSMUSG00000062515,ENSMUSG00000063229,ENSMUSG00000030451,ENSMUSG00000039697,ENSMUSG00000034206,ENSMUSG00000026305,ENSMUSG00000024335,ENSMUSG00000030609,ENSMUSG00000020271,ENSMUSG00000026222,ENSMUSG00000029647,ENSMUSG00000006920,ENSMUSG00000056608,ENSMUSG00000031885,ENSMUSG00000027544,ENSMUSG00000039621,ENSMUSG00000004127,ENSMUSG00000022469,…	Ddx6|Trp53|Alx1|Fabp4|Ldha|Herc2|Ncoa7|Polq|Lrrfip1|Brd2|Aen|Fbxw11|Sp100|Pan3|Ezh1|Chd9|Cbfb|Nfatc2|Prex1|Trmt10a|Rapgef3|Pus1|Parp9|Tpm2|Gm14434|Llgl2|Trub2|Clk2|Gm4631|Ptk2b|Zbtb48|Pde4d|Nos3|Zfp422|Gfpt1|Zfp579|Tipin|Mkl2|Fam103a1|Rorc|Agfg1|Dock2|Ap5z1|Eda|Arid1a|Rfx5|Zfp426|Kdm2b|Tnip1|Kcnk2|Sulf1|Acvr1|Bcas3|Rgs8|Ino80e|Nfkbid|Sos2|Pif1|Zfp715|Mlh3|Tprkb|Bmp3|Sirt1|Cdkn1c|Arhgef10l|Pmf1|Ka…
GO:0019222	regulation of metabolic process	biological_process	1.0547e-12	8.6356e-10	565	1419	6300	21676	ENSMUSG00000071337,ENSMUSG00000020661,ENSMUSG00000042216,ENSMUSG00000026872,ENSMUSG00000003316,ENSMUSG00000059851,ENSMUSG00000040123,ENSMUSG00000024921,ENSMUSG00000004151,ENSMUSG00000042408,ENSMUSG00000109511,ENSMUSG00000038822,ENSMUSG00000024142,ENSMUSG00000070822,ENSMUSG00000002944,ENSMUSG00000051510,ENSMUSG00000036333,ENSMUSG00000033577,ENSMUSG00000062342,ENSMUSG00000038845,ENSMUSG00000037025,…	Tia1|Dnmt3a|Sgsm1|Zeb2|Glg1|Kmt5c|Zmym5|Smarca2|Etv1|Zmym6|Nup62|Hace1|Mlst8|Zscan18|Cd36|Mafg|Kidins220|Myo6|Serpinb9e|Phb|Foxa2|Zfp169|Sept4|Tnxb|Zbtb16|Pik3cd|Tdrkh|Adcy3|Foxm1|Gm2026|Nsmf|Crebbp|Chd3|Cnot7|Asph|Cdc42ep4|Serpinb9c|Rnasel|Eya3|Prl2c2|Scrib|Agrn|C2cd3|Dpm2|Ddx39|Eps8l1|Papola|Nelfcd|Ssh1|6720489N17Rik|Cav2|Eif2b4|Fam212a|Zfp708|Hypk|Mtm1|Terf2|Gm14308|Pbrm1|Ikzf1|Csde1|Zfp709|Sy…
GO:0009058	biosynthetic process	biological_process	1.0839e-11	7.5595e-09	489	1419	5555	21676	ENSMUSG00000059263,ENSMUSG00000020463,ENSMUSG00000050954,ENSMUSG00000038845,ENSMUSG00000037025,ENSMUSG00000030826,ENSMUSG00000033577,ENSMUSG00000003808,ENSMUSG00000078901,ENSMUSG00000040725,ENSMUSG00000029304,ENSMUSG00000022521,ENSMUSG00000078886,ENSMUSG00000001517,ENSMUSG00000020654,ENSMUSG00000042390,ENSMUSG00000039936,ENSMUSG00000051223,ENSMUSG00000021944,ENSMUSG00000010406,ENSMUSG00000066687,…	Usp47|Ppp4r3b|Zfp169|Phb|Foxa2|Bcat2|Myo6|Farsa|Gm14440|Hnrnpul1|Spp1|Crebbp|Gm2026|Foxm1|Adcy3|Gatad2b|Pik3cd|Bzw1|Gata4|Mrpl52|Zbtb16|Erbin|Zfp788|Pld1|Kmt5c|Srrt|Egr2|Tsg101|Eef2k|Camk2a|Zeb2|Sgsm1|Rps6kb2|Dnmt3a|Tia1|Tecr|Cd36|Mafg|Gpd1|Cd74|Mndal|Slc7a2|Zscan18|Hace1|Cdkn2d|Zmym6|Nup62|Etv1|Smarca2|Sp2|Cct4|Creb1|Zmym5|Tusc3|Rbl2|Rtel1|Rpl21|Terf2|Slc25a39|Irf9|Zfp708|Zkscan1|Atp5c1|Eif2b4|S…
GO:0019219	regulation of nucleobase-containing compound metabolic process	biological_process	1.1664e-11	7.5922e-09	401	1419	4257	21676	ENSMUSG00000026646,ENSMUSG00000000058,ENSMUSG00000029729,ENSMUSG00000029145,ENSMUSG00000002325,ENSMUSG00000058883,ENSMUSG00000038685,ENSMUSG00000031666,ENSMUSG00000031921,ENSMUSG00000020738,ENSMUSG00000015452,ENSMUSG00000078880,ENSMUSG00000018654,ENSMUSG00000068823,ENSMUSG00000056019,ENSMUSG00000061143,ENSMUSG00000042323,ENSMUSG00000028023,ENSMUSG00000020644,ENSMUSG00000110277,ENSMUSG00000018474,…	Suv39h2|Cav2|Zkscan1|Eif2b4|Irf9|Zfp708|Rtel1|Rbl2|Terf2|Sumo2|Ager|Gm14308|Ikzf1|Csde1|Zfp709|Maml3|Pbrm1|Pitx2|Id2|Gm45871|Chd3|Cnot7|Stat4|Zfp711|Nr1h3|Asph|Cdc42ep4|Zmynd8|Zfp668|Calcrl|Zfp41|Ralgps1|Rnasel|Agrn|Asxl3|Prl2c2|Eya3|Eps8l1|Ranbp1|Rnf141|Cbx3|Zfp638|Nelfcd|Papola|6720489N17Rik|Fignl2|Hnrnpul1|Gm14440|Arhgap19|Myo6|Zfp169|Ccl9|Phb|Foxa2|Usp47|Zbtb16|Bzw1|Gata4|Gm2026|Foxm1|Gatad2b…
GO:0051171	regulation of nitrogen compound metabolic process	biological_process	2.5004e-11	1.5189e-08	404	1419	4317	21676	ENSMUSG00000074165,ENSMUSG00000059851,ENSMUSG00000037364,ENSMUSG00000021709,ENSMUSG00000014402,ENSMUSG00000037868,ENSMUSG00000026872,ENSMUSG00000042216,ENSMUSG00000024617,ENSMUSG00000020661,ENSMUSG00000026991,ENSMUSG00000071337,ENSMUSG00000090272,ENSMUSG00000002944,ENSMUSG00000051510,ENSMUSG00000024610,ENSMUSG00000024142,ENSMUSG00000038822,ENSMUSG00000070822,ENSMUSG00000004151,ENSMUSG00000024921,…	Zfp788|Kmt5c|Srrt|Erbin|Tsg101|Egr2|Zeb2|Sgsm1|Camk2a|Dnmt3a|Pkp4|Tia1|Mndal|Cd36|Mafg|Cd74|Mlst8|Hace1|Zscan18|Etv1|Smarca2|Sp2|Zmym6|Sbf1|Nup62|Zmym5|Cct4|Creb1|Usp47|Foxa2|Phb|Ccl9|Zfp169|Myo6|Arhgap19|Gm14440|Hnrnpul1|Crebbp|Spp1|Adcy3|Gatad2b|Gm2026|Foxm1|Gata4|Bzw1|Zbtb16|Rnasel|Ralgps1|Calcrl|Zfp41|Zfp668|Zmynd8|Cdc42ep4|Asph|Nr1h3|Zfp711|Stat4|Chd3|Cnot7|Fignl2|6720489N17Rik|Nelfcd|Papola…
GO:1901576	organic substance biosynthetic process	biological_process	3.1115e-11	1.78e-08	481	1419	5482	21676	ENSMUSG00000029992,ENSMUSG00000051550,ENSMUSG00000058914,ENSMUSG00000032397,ENSMUSG00000009569,ENSMUSG00000026817,ENSMUSG00000041740,ENSMUSG00000006390,ENSMUSG00000021670,ENSMUSG00000028150,ENSMUSG00000007080,ENSMUSG00000028107,ENSMUSG00000024030,ENSMUSG00000031575,ENSMUSG00000030760,ENSMUSG00000003123,ENSMUSG00000042042,ENSMUSG00000022878,ENSMUSG00000037772,ENSMUSG00000057666,ENSMUSG00000068917,…	Gfpt1|Zfp579|C1qtnf3|Tipin|Mkl2|Ak1|Rnf10|Elovl1|Hmgcr|Rorc|Pole|Tars2|Abcg1|Ash2l|Acer3|Lipe|Csgalnact2|Adipoq|Mrpl23|Gapdh|Clk2|Gm4631|Aasdh|Adcy7|Ank1|Hsph1|Ptk2b|Arl6|Ggta1|Smarcc1|Zbtb48|Txndc9|Zfp422|Nos3|Sp100|Uros|Ezh1|Chd9|Trim66|Nfatc2|Cbfb|Aldoa|Pus1|Zfp979|Gipr|Npm1|Alad|Uhrf1|Gm14434|Scml2|Pum2|Foxp2|Lrrfip2|Gtf2h4|Ddx6|Trp53|Rfx7|Alx1|Zfp281|Fabp4|Hsd3b7|Dhrs9|Ldha|Ncoa7|Gnpda1|Polq…
GO:0044249	cellular biosynthetic process	biological_process	3.1193e-11	1.78e-08	473	1419	5382	21676	ENSMUSG00000038822,ENSMUSG00000070822,ENSMUSG00000031596,ENSMUSG00000090272,ENSMUSG00000002944,ENSMUSG00000051510,ENSMUSG00000024610,ENSMUSG00000040123,ENSMUSG00000007739,ENSMUSG00000025958,ENSMUSG00000024921,ENSMUSG00000004151,ENSMUSG00000018678,ENSMUSG00000096472,ENSMUSG00000109511,ENSMUSG00000042408,ENSMUSG00000037868,ENSMUSG00000014402,ENSMUSG00000035064,ENSMUSG00000074165,ENSMUSG00000027695,…	Hace1|Zscan18|Slc7a2|Mndal|Cd36|Mafg|Cd74|Zmym5|Cct4|Creb1|Smarca2|Etv1|Sp2|Cdkn2d|Nup62|Zmym6|Egr2|Tsg101|Eef2k|Zfp788|Pld1|Kmt5c|Srrt|Erbin|Dnmt3a|Tia1|Tecr|Rps6kb2|Zeb2|Sgsm1|Camk2a|Adcy3|Gatad2b|Gm2026|Foxm1|Crebbp|Spp1|Mrpl52|Zbtb16|Gata4|Bzw1|Pik3cd|Foxa2|Phb|Ppp4r3b|Zfp169|Usp47|Gm14440|Hnrnpul1|Myo6|Bcat2|Farsa|Nelfcd|Guk1|Cbx3|Mrps23|Zfp638|Shmt2|Rnf141|6720489N17Rik|Recql|Prl2c2|Eya3|Dp…
GO:0044260	cellular macromolecule metabolic process	biological_process	1.0096e-10	5.2809e-08	633	1419	7532	21676	ENSMUSG00000022394,ENSMUSG00000038369,ENSMUSG00000015804,ENSMUSG00000028522,ENSMUSG00000022214,ENSMUSG00000030584,ENSMUSG00000035235,ENSMUSG00000063065,ENSMUSG00000020573,ENSMUSG00000018401,ENSMUSG00000031521,ENSMUSG00000039218,ENSMUSG00000027944,ENSMUSG00000053477,ENSMUSG00000048482,ENSMUSG00000001123,ENSMUSG00000029516,ENSMUSG00000034135,ENSMUSG00000025907,ENSMUSG00000007656,ENSMUSG00000024219,…	L3mbtl2|Ncoa6|Med28|Mier1|Dcaf11|Dpf1|Trim13|Mapk3|Pik3cg|Mtmr4|Aga|Srrm2|Hax1|Tcf4|Bdnf|Lgals9|Cit|Sik3|Rb1cc1|Arpp19|Anks1|Wdr83|Tpd52l1|Mapk8ip1|Foxp4|Hdac7|Arhgap22|Nrros|Eif2b2|Crebrf|Senp6|Rnf4|Lmo7|B4galt2|Zmym1|Hist2h3c1|Mib1|Cidec|Sirt3|Gigyf2|Add1|Ablim1|Keap1|Raly|Asb3|Huwe1|Ppp1r16b|Usp14|Rngtt|Zmym3|Klf15|Rnf38|March2|Phf21b|Aamdc|Ube2a|Setd1a|Usp32|Herc3|Plk4|Hmox1|Sp1|Crcp|Agt|Ube2…
GO:0016043	cellular component organization	biological_process	3.7592e-10	1.8151e-07	484	1419	5255	21676	ENSMUSG00000000440,ENSMUSG00000045098,ENSMUSG00000005069,ENSMUSG00000031310,ENSMUSG00000026950,ENSMUSG00000021870,ENSMUSG00000073422,ENSMUSG00000025085,ENSMUSG00000044533,ENSMUSG00000041020,ENSMUSG00000037754,ENSMUSG00000057531,ENSMUSG00000025261,ENSMUSG00000005413,ENSMUSG00000019996,ENSMUSG00000036825,ENSMUSG00000030796,ENSMUSG00000029578,ENSMUSG00000025758,ENSMUSG00000016308,ENSMUSG00000042308,…	Pparg|Kmt5b|Pex5|Zmym3|Neb|Slmap|H2-Ke6|Ablim1|Rps2|Map7d2|Ppp1r16b|Dtnbp1|Huwe1|Hmox1|Map7|Ssx2ip|Tead2|Wipi2|Plk4|Ube2a|Setd1a|Snx14|Ryr3|Unc5a|Tacc2|Exoc5|Vim|BC004004|Cct7|Smarca4|Odf2|Supt7l|Ppp1r12a|Pkib|Men1|Agt|Tdg|Itgb4|Pdlim5|Kdm4a|Kif20a|Pard3|Tusc5|Setd1b|Uba6|Spint1|Dnmt3b|Shroom3|Dvl2|Rerg|Gpr35|Mpp2|Syt11|Sun1|Acaca|Hax1|Tcf4|H3f3a|Arhgap26|Rtn3|D1Ertd622e|Ppm1a|Tet2|L3mbtl2|Nbr1|M…
CC (Cellular component)
GO:0005622	intracellular	cellular_component	6.3646e-28	1.1985e-23	1139	1419	13567	21676	ENSMUSG00000034667,ENSMUSG00000038365,ENSMUSG00000020644,ENSMUSG00000042323,ENSMUSG00000056019,ENSMUSG00000032423,ENSMUSG00000078880,ENSMUSG00000018677,ENSMUSG00000039163,ENSMUSG00000039530,ENSMUSG00000001827,ENSMUSG00000041828,ENSMUSG00000058883,ENSMUSG00000013076,ENSMUSG00000027245,ENSMUSG00000062031,ENSMUSG00000042106,ENSMUSG00000027559,ENSMUSG00000021342,ENSMUSG00000019794,ENSMUSG00000051444,…	Xpot|Fbxo25|Id2|Pbrm1|Zfp709|Syncrip|Gm14308|Slc25a39|Cmc1|Tusc3|Folr1|Abca8a|Zfp708|Amotl1|Hypk|Pgghg|Fam212a|Car3|Prl|Katna1|Bbs12|Mrps23|Guk1|Papola|Ssh1|Eps8l1|Eya3|Homer1|Agrn|Plin2|Pdp1|Ndufs1|Cdc42ep4|Qrich1|Chd3|Lrrcc1|Nsmf|Crebbp|Unkl|Adcy3|Gm2026|Gnb1|Tdrkh|Zbtb16|Atl3|Sgpl1|Tmem53|Serpinb9e|Phldb1|Mafg|Cd36|Mlst8|Etv1|Zmym6|Baz2b|Sh2b3|Specc1l|Unc45a|Stxbp2|C87436|Sec23b|Sgsm1|Zeb2|Tia…
GO:0044424	intracellular part	cellular_component	1.5018e-25	1.414e-21	1095	1419	12991	21676	ENSMUSG00000039826,ENSMUSG00000020594,ENSMUSG00000036469,ENSMUSG00000026121,ENSMUSG00000020782,ENSMUSG00000028464,ENSMUSG00000022906,ENSMUSG00000029507,ENSMUSG00000039621,ENSMUSG00000031885,ENSMUSG00000027544,ENSMUSG00000056608,ENSMUSG00000022538,ENSMUSG00000029647,ENSMUSG00000030609,ENSMUSG00000058318,ENSMUSG00000020271,ENSMUSG00000024335,ENSMUSG00000026305,ENSMUSG00000073599,ENSMUSG00000063229,…	Trub2|Pum2|March1|Sema4c|Llgl2|Tpm2|Parp9|Pus1|Prex1|Cbfb|Nfatc2|Chd9|Lsg1|Pan3|Aen|Phf21a|Fbxw11|Brd2|Lrrfip1|Ecscr|Ldha|Dhrs9|Ttc7b|Sncaip|Alx1|Kif21a|Wnk1|Ddx6|Mrpl23|Agfg1|Rorc|Fam103a1|Thsd1|Tipin|Zfp422|Ctage5|Syne2|Ube2e3|Arl6|Slfn9|Ank1|Clk2|Zfand6|Pif1|Zfp715|Mapt|Atxn2l|Ino80e|Rgs8|Zdhhc9|Bnip3l|Glb1l|Kctd17|Kdm2b|Kcnh2|Zfp426|Cobl|Oxnad1|Espn|Mpst|Steap2|Eda|Ap5z1|Dmtn|Ryr2|Srp9|Dis3l|…
GO:0005737	cytoplasm	cellular_component	1.0584e-21	6.6438e-18	890	1419	9936	21676	ENSMUSG00000030760,ENSMUSG00000031644,ENSMUSG00000026159,ENSMUSG00000037772,ENSMUSG00000020143,ENSMUSG00000032601,ENSMUSG00000006390,ENSMUSG00000021007,ENSMUSG00000009569,ENSMUSG00000031480,ENSMUSG00000032397,ENSMUSG00000027993,ENSMUSG00000021000,ENSMUSG00000063450,ENSMUSG00000064302,ENSMUSG00000021699,ENSMUSG00000040528,ENSMUSG00000028978,ENSMUSG00000027011,ENSMUSG00000038327,ENSMUSG00000028952,…	Acer3|Nek1|Agfg1|Mrpl23|Dock2|Prkar2a|Elovl1|Spata7|Mkl2|Thsd1|Tipin|Trim2|Ctage5|Syne2|Clasp1|Pde4d|Milr1|Nos3|Ube2e3|Serpinb9f|Zbtb48|Ank1|Ephx2|Bag5|Ptk2b|Arl6|Lyrm1|Zfand6|Pip4k2a|Tpm2|Triobp|Sema4c|Llgl2|Kpna2|Pum2|March1|Trub2|Rapgef3|Trmt10a|Pus1|Parp9|Chd9|Aqp7|Nfatc2|Tap1|Prex1|Tmem30a|Sp100|Pan3|Lsg1|Ecscr|Lrrfip1|Polq|Tmem127|Brd2|Psme1|Fbxw11|Dmxl2|Ldha|Dhrs9|Herc2|Fam198b|Sncaip|Ttc7…
GO:0043229	intracellular organelle	cellular_component	1.8771e-19	8.8368e-16	970	1419	11493	21676	ENSMUSG00000062270,ENSMUSG00000040364,ENSMUSG00000020471,ENSMUSG00000009894,ENSMUSG00000040007,ENSMUSG00000049659,ENSMUSG00000027875,ENSMUSG00000003363,ENSMUSG00000032059,ENSMUSG00000028565,ENSMUSG00000056050,ENSMUSG00000027200,ENSMUSG00000028559,ENSMUSG00000023249,ENSMUSG00000018537,ENSMUSG00000030538,ENSMUSG00000068036,ENSMUSG00000073650,ENSMUSG00000037287,ENSMUSG00000019864,ENSMUSG00000031753,…	Morf4l1|Sec1|Pold2|Snap47|Bahd1|Aftph|Hmgcs2|Pld3|Alg9|Nfia|Mia3|Sema6d|Osbpl9|Parp3|Pcgf2|Cib1|Afdn|Catip|Tbcel|Rtn4ip1|Cog4|Prdx5|Kat7|Rpl29|Gabarapl1|Als2|Clcc1|Zcchc7|Dhx57|Zfp219|Mgst1|Rgs12|Sigmar1|Ccnd3|Pnpla8|Immt|Exoc7|Rfwd2|Yipf3|Sptlc3|Aurkb|Ap4b1|Anp32e|Mpdz|Tmem175|Syt13|Syvn1|Chst13|Sra1|Ppip5k1|Pisd|Vrk3|Fen1|Rhof|Myh10|Pkm|Morc3|Thbs4|Ciz1|Chst10|Terf1|Zbtb6|Dolpp1|Apba2|Mink1|Imp…
GO:0044444	cytoplasmic part	cellular_component	7.2708e-19	2.7383e-15	714	1419	7673	21676	ENSMUSG00000057554,ENSMUSG00000017390,ENSMUSG00000020149,ENSMUSG00000010406,ENSMUSG00000060613,ENSMUSG00000051331,ENSMUSG00000031712,ENSMUSG00000029304,ENSMUSG00000025037,ENSMUSG00000039943,ENSMUSG00000049687,ENSMUSG00000003808,ENSMUSG00000026289,ENSMUSG00000030826,ENSMUSG00000020022,ENSMUSG00000032827,ENSMUSG00000018428,ENSMUSG00000029186,ENSMUSG00000036309,ENSMUSG00000025958,ENSMUSG00000007739,…	Lgals8|Aldoc|Rab1a|Mrpl52|Cyp2c70|Cacna1c|Il15|Spp1|Maoa|Plcb4|Fam109b|Farsa|Atg16l1|Bcat2|Ndufa12|Ppp1r9a|Akap1|Pi4k2b|Skp1a|Creb1|Cct4|Cdkn2d|Rusc2|Dfna5|Cd74|Rab23|Gpd1|Tmcc1|Mndal|Epb41|Pkp4|Cntrl|Camk2a|Lactb|Cttnbp2|Prl2c3|Tsg101|Lcp1|Cmah|2810408A11Rik|Clec16a|Lonp2|Vamp4|Ap2m1|Dsc2|1700017B05Rik|Rpl41|Abca7|Itm2c|Phka2|Tex2|Rps10|Eps8|Poli|Atp2a3|Lmf1|Synpo2l|Irf9|Trim36|Rbl2|Nipa2|Mapk8i…
GO:0043226	organelle	cellular_component	1.6485e-17	4.4348e-14	1023	1419	12385	21676	ENSMUSG00000003500,ENSMUSG00000026856,ENSMUSG00000030519,ENSMUSG00000020827,ENSMUSG00000039205,ENSMUSG00000026080,ENSMUSG00000040883,ENSMUSG00000066798,ENSMUSG00000025925,ENSMUSG00000039456,ENSMUSG00000021702,ENSMUSG00000038388,ENSMUSG00000040990,ENSMUSG00000041308,ENSMUSG00000021156,ENSMUSG00000020739,ENSMUSG00000003778,ENSMUSG00000028194,ENSMUSG00000037428,ENSMUSG00000015027,ENSMUSG00000032235,…	Impdh1|Dolpp1|Apba2|Mink1|Ciz1|Chst10|Tmem205|Zbtb6|Terf1|Morc3|Thbs4|Mpp6|Sh3kbp1|Sntb2|Zmynd11|Nup85|Brd8|Ddah1|Vgf|Galns|Ice2|Atp6v1h|Sbf2|Scnn1a|Ptprd|Kat6b|Fuz|Nr6a1|Pak3|Adgrv1|Zfx|Slbp|Mitf|Zscan21|Krtcap2|Nadk2|Mapre2|Pofut1|Cyld|Luc7l|Dennd4b|Nudt5|Rpap2|Nfe2l1|Tmem230|Nmnat1|Med6|Adarb1|Riox2|Atp1a3|Cast|Mum1l1|Tbc1d14|Cdkl3|Matr3|Osbpl6|Akt1s1|Klhl22|Arid5a|Gata2|Prkd3|Ptch1|Cd84|Gmeb1…
GO:0043231	intracellular membrane-bounded organelle	cellular_component	5.7887e-16	1.3626e-12	885	1419	10451	21676	ENSMUSG00000056050,ENSMUSG00000028565,ENSMUSG00000032059,ENSMUSG00000027875,ENSMUSG00000003363,ENSMUSG00000049659,ENSMUSG00000040007,ENSMUSG00000020471,ENSMUSG00000009894,ENSMUSG00000040364,ENSMUSG00000062270,ENSMUSG00000026024,ENSMUSG00000030161,ENSMUSG00000024953,ENSMUSG00000038909,ENSMUSG00000019864,ENSMUSG00000031753,ENSMUSG00000073650,ENSMUSG00000068036,ENSMUSG00000030538,ENSMUSG00000027200,…	Mia3|Nfia|Alg9|Hmgcs2|Pld3|Aftph|Bahd1|Pold2|Snap47|Sec1|Morf4l1|Als2|Gabarapl1|Prdx5|Kat7|Rtn4ip1|Cog4|Catip|Afdn|Cib1|Sema6d|Pcgf2|Osbpl9|Parp3|Sptlc3|Yipf3|Aurkb|Rfwd2|Immt|Ccnd3|Pnpla8|Sigmar1|Dhx57|Zfp219|Mgst1|Rgs12|Zcchc7|Clcc1|Pkm|Vrk3|Fen1|Myh10|Pisd|Syvn1|Chst13|Sra1|Ppip5k1|Syt13|Tmem175|Ap4b1|Anp32e|Impdh1|Mink1|Apba2|Dolpp1|Zbtb6|Terf1|Ciz1|Chst10|Morc3|Thbs4|Brd8|Ddah1|Sh3kbp1|Zmynd…
GO:0043227	membrane-bounded organelle	cellular_component	2.476e-15	5.1807e-12	957	1419	11522	21676	ENSMUSG00000039405,ENSMUSG00000039463,ENSMUSG00000062761,ENSMUSG00000063415,ENSMUSG00000025025,ENSMUSG00000046311,ENSMUSG00000034755,ENSMUSG00000047193,ENSMUSG00000038291,ENSMUSG00000039232,ENSMUSG00000028710,ENSMUSG00000034800,ENSMUSG00000054893,ENSMUSG00000029670,ENSMUSG00000025730,ENSMUSG00000008575,ENSMUSG00000031922,ENSMUSG00000033276,ENSMUSG00000052428,ENSMUSG00000030980,ENSMUSG00000016552,…	Prss23|Slc9a8|Zfp512|Cyp26b1|Mxi1|Zfp62|Pcdh11x|Dync2h1|Snx25|Stx11|Atpaf1|Zfp661|Zfp667|Ing3|Rab40c|Nfib|Cep57|Stk36|Tmco1|Knop1|Foxred2|Slc38a10|Mbnl1|Wdr37|Nrf1|Aebp2|Steap3|Clspn|Rps6ka6|Stat1|Hsd11b1|Ank3|Irx3|Rapgef2|Med23|Tlr7|Azin2|Kdm1b|Mknk1|Zranb2|Tctex1d2|Polr3c|Mef2c|Snrk|Cript|Ehmt1|Dnm2|Nrg1|Irx1|Mrps18b|Ppfia3|Irgm2|Hsd3b6|Mpv17|Unc13b|Slc30a6|Shq1|Hexim2|Cryz|Pias2|Numa1|Pde4b|Nc…
GO:0044422	organelle part	cellular_component	8.2463e-15	1.2941e-11	688	1419	7734	21676	ENSMUSG00000015053,ENSMUSG00000021466,ENSMUSG00000024070,ENSMUSG00000042359,ENSMUSG00000022750,ENSMUSG00000037447,ENSMUSG00000029687,ENSMUSG00000004221,ENSMUSG00000028901,ENSMUSG00000029153,ENSMUSG00000055044,ENSMUSG00000038615,ENSMUSG00000033773,ENSMUSG00000024277,ENSMUSG00000024188,ENSMUSG00000036712,ENSMUSG00000020262,ENSMUSG00000029192,ENSMUSG00000037236,ENSMUSG00000022724,ENSMUSG00000028992,…	Gata2|Ptch1|Prkd3|Osbpl6|Klhl22|Arid5a|Ezh2|Ikbkg|Gmeb1|Ociad2|Pdlim1|Nfe2l1|Rpap2|Mapre2|Luc7l|Cyld|Adarb1|Tbc1d14|Matr3|Riox2|Nmnat1|Med6|Scnn1a|Sbf2|Atp6v1h|Ice2|Nup85|Zmynd11|Sntb2|Sh3kbp1|Brd8|Krtcap2|Nr6a1|Kat6b|Adgrv1|Slbp|Zfx|Dolpp1|Mink1|Morc3|Chst10|Ciz1|Terf1|Ppip5k1|Sra1|Chst13|Syvn1|Pisd|Myh10|Fen1|Vrk3|Anp32e|Tmem175|Mpdz|Syt13|Pnpla8|Immt|Exoc7|Rfwd2|Aurkb|Sptlc3|Zcchc7|Rgs12|Mgst1…
GO:0044446	intracellular organelle part	cellular_component	1.0633e-14	1.4623e-11	677	1419	7612	21676	ENSMUSG00000029101,ENSMUSG00000008540,ENSMUSG00000036078,ENSMUSG00000035649,ENSMUSG00000040782,ENSMUSG00000039092,ENSMUSG00000020897,ENSMUSG00000036257,ENSMUSG00000052337,ENSMUSG00000020792,ENSMUSG00000028402,ENSMUSG00000013495,ENSMUSG00000027220,ENSMUSG00000015749,ENSMUSG00000024742,ENSMUSG00000002205,ENSMUSG00000020900,ENSMUSG00000056643,ENSMUSG00000006050,ENSMUSG00000024807,ENSMUSG00000033526,…	Rgs12|Mgst1|Sigmar1|Zcchc7|Rfwd2|Sptlc3|Aurkb|Pnpla8|Immt|Exoc7|Mpdz|Tmem175|Syt13|Anp32e|Fen1|Vrk3|Myh10|Chst13|Sra1|Syvn1|Ppip5k1|Pisd|Pold2|Snap47|Bahd1|Morf4l1|Sec1|Alg9|Nfia|Mia3|Aftph|Hmgcs2|Pld3|Afdn|Osbpl9|Pcgf2|Parp3|Cib1|Als2|Gabarapl1|Rtn4ip1|Cog4|Kat7|Prdx5|Rpl29|Nmnat1|Med6|Adarb1|Riox2|Tbc1d14|Matr3|Mapre2|Cyld|Luc7l|Rpap2|Nfe2l1|Gmeb1|Ociad2|Pdlim1|Ezh2|Ikbkg|Osbpl6|Klhl22|Arid5a|G…
GO:0044464	cell part	cellular_component	1.0014e-11	7.2528e-09	1221	1419	16530	21676	ENSMUSG00000026770,ENSMUSG00000026024,ENSMUSG00000030161,ENSMUSG00000031753,ENSMUSG00000038909,ENSMUSG00000048758,ENSMUSG00000068036,ENSMUSG00000098754,ENSMUSG00000027200,ENSMUSG00000023249,ENSMUSG00000073982,ENSMUSG00000028565,ENSMUSG00000056050,ENSMUSG00000027875,ENSMUSG00000036564,ENSMUSG00000003363,ENSMUSG00000040940,ENSMUSG00000020471,ENSMUSG00000009894,ENSMUSG00000040037,ENSMUSG00000062270,…	Il2ra|Als2|Gabarapl1|Cog4|Kat7|Rpl29|Afdn|Gm44637|Sema6d|Parp3|Rhog|Nfia|Mia3|Hmgcs2|Ndrg4|Pld3|Arhgef1|Pold2|Snap47|Negr1|Morf4l1|Sec1|Fen1|Pkm|Sra1|Ppip5k1|Adgrg2|Rasgef1c|Anp32e|Mdga1|Rfwd2|Rhoj|Sptlc3|Yipf3|Slc4a2|Igsf9|Exoc7|Endou|Mgst1|Rgs12|Sigmar1|Clcc1|Nectin3|Zmynd11|Sntb2|Zfp59|Brd8|Vgf|Scnn1a|Nr6a1|Slbp|Zfx|Mitf|Krtcap2|Nrp2|Dolpp1|Kank3|Gm14322|Ciz1|Chst10|Terf1|Thbs4|Mpp6|Osbpl6|Scn…
GO:0005623	cell	cellular_component	1.1692e-11	7.5922e-09	1223	1419	16572	21676	ENSMUSG00000038388,ENSMUSG00000021702,ENSMUSG00000025925,ENSMUSG00000026080,ENSMUSG00000039205,ENSMUSG00000042099,ENSMUSG00000078864,ENSMUSG00000025969,ENSMUSG00000026856,ENSMUSG00000042747,ENSMUSG00000035158,ENSMUSG00000079509,ENSMUSG00000004642,ENSMUSG00000063972,ENSMUSG00000030340,ENSMUSG00000037428,ENSMUSG00000003778,ENSMUSG00000078779,ENSMUSG00000041308,ENSMUSG00000021156,ENSMUSG00000037236,…	Mpp6|Thbs4|Terf1|Chst10|Ciz1|Kank3|Gm14322|Nrp2|Dolpp1|Krtcap2|Mitf|Zfx|Slbp|Nr6a1|Scnn1a|Vgf|Brd8|Zfp59|Sntb2|Zmynd11|Matr3|Nfe2l1|Nudt5|Nt5c3b|Gm2007|Ociad2|Prkd3|Ptch1|Gata2|Arid5a|Scn2a|Osbpl6|Sec1|Morf4l1|Negr1|Snap47|Pold2|Arhgef1|Pld3|Hmgcs2|Ndrg4|Mia3|Nfia|Rhog|Parp3|Sema6d|Gm44637|Afdn|Rpl29|Kat7|Cog4|Als2|Gabarapl1|Il2ra|Nectin3|Clcc1|Sigmar1|Rgs12|Mgst1|Endou|Exoc7|Igsf9|Slc4a2|Yipf3|S…
GO:0005829	cytosol	cellular_component	2.1125e-11	1.326e-08	329	1419	3217	21676	ENSMUSG00000020654,ENSMUSG00000015127,ENSMUSG00000031712,ENSMUSG00000029861,ENSMUSG00000057554,ENSMUSG00000020149,ENSMUSG00000066687,ENSMUSG00000041912,ENSMUSG00000039936,ENSMUSG00000032827,ENSMUSG00000036309,ENSMUSG00000020022,ENSMUSG00000026289,ENSMUSG00000049687,ENSMUSG00000029821,ENSMUSG00000090272,ENSMUSG00000023019,ENSMUSG00000004768,ENSMUSG00000033444,ENSMUSG00000007739,ENSMUSG00000096472,…	Adcy3|Unkl|Il15|Fam131b|Lgals8|Rab1a|Zbtb16|Tdrkh|Pik3cd|Ppp1r9a|Skp1a|Ndufa12|Atg16l1|Fam109b|Dfna5|Mndal|Gpd1|Rab23|Specc1l|Cct4|Cdkn2d|Tsg101|Zfp318|Stxbp2|Lcp1|Unc45a|Cntrl|Tia1|Epb41|Zeb2|Sgsm1|Ddx55|Lactb|Id2|Rpl41|Xpot|Rps10|Washc2|Stxbp3|1700017B05Rik|Csde1|Irf9|Mtm1|Rbl2|Rusc1|Synpo2l|Pgghg|Car3|Ssh1|Crocc|Guk1|Palld|Bbs12|Rufy3|Ptpn7|Agbl5|Scrib|Ttpa|Agrn|Nsfl1c|Chchd6|Ranbp1|Phldb2|Eps…
GO:0043228	non-membrane-bounded organelle	cellular_component	3.4495e-11	1.8559e-08	374	1419	3960	21676	ENSMUSG00000021147,ENSMUSG00000027763,ENSMUSG00000025925,ENSMUSG00000025665,ENSMUSG00000042489,ENSMUSG00000033763,ENSMUSG00000026104,ENSMUSG00000020827,ENSMUSG00000021767,ENSMUSG00000069601,ENSMUSG00000011658,ENSMUSG00000079509,ENSMUSG00000069170,ENSMUSG00000004642,ENSMUSG00000036893,ENSMUSG00000024146,ENSMUSG00000032235,ENSMUSG00000020739,ENSMUSG00000040990,ENSMUSG00000041308,ENSMUSG00000038080,…	Wdr37|Mbnl1|Terf1|Rps6ka6|Clspn|Mtss1l|Stat1|Mink1|Kat6b|Ank3|Fuz|Zfx|Adgrv1|Slbp|Ehmt1|Cript|Ice2|Nup85|Sh3kbp1|Sntb2|Kdm1b|Zmynd11|Brd8|Tctex1d2|Adarb1|Mxi1|Riox2|Dync2h1|Rpap2|Mapre2|Cyld|Ezh2|Ikbkg|Ing3|Pdlim1|Knop1|Ptch1|Cep57|Nfib|Klhl22|Arid5a|Mob1a|Morf4l1|Cep112|Pold2|Tardbp|Ilf3|Parp3|Pcgf2|Cib1|Catip|Tbcel|Sorbs2|Rpl29|Gabarapl1|Rreb1|Als2|Chtf8|Arhgef2|Sept2|Zcchc7|Tpm1|Rgs12|Fam83h|S…
GO:0043232	intracellular non-membrane-bounded organelle	cellular_component	3.4495e-11	1.8559e-08	374	1419	3960	21676	ENSMUSG00000021493,ENSMUSG00000033577,ENSMUSG00000037355,ENSMUSG00000032827,ENSMUSG00000020463,ENSMUSG00000020486,ENSMUSG00000036309,ENSMUSG00000022420,ENSMUSG00000026519,ENSMUSG00000010406,ENSMUSG00000051331,ENSMUSG00000021944,ENSMUSG00000041912,ENSMUSG00000055407,ENSMUSG00000042390,ENSMUSG00000039943,ENSMUSG00000026202,ENSMUSG00000006476,ENSMUSG00000022521,ENSMUSG00000071337,ENSMUSG00000026991,…	Pdlim7|Myo6|Uvssa|Ppp1r9a|Ppp4r3b|Sept4|Skp1a|Dnal4|Tmem63a|Mrpl52|Cacna1c|Gata4|Tdrkh|Map6|Gatad2b|Plcb4|Tuba4a|Nsmf|Crebbp|Tia1|Pkp4|Dnmt3a|Cntrl|Epb41|Mtcl1|Ddx55|Zeb2|Camk2a|Hsbp1|Eef2k|Tsg101|Kmt5c|Lcp1|Creb1|Cct4|Specc1l|Smarca2|Nup62|Mndal|Synpo|Rab23|Rusc1|Suv39h2|Synpo2l|Ip6k2|Katna1|Hypk|Mtm1|Rpl21|Terf2|Rtel1|Rbl2|Trim36|Ager|Pbrm1|Ikzf1|Rpl41|Poli|Eps8|Washc2|Pds5b|Rps10|Slc8a1|Cnot7|…
GO:0005634	nucleus	cellular_component	1.2334e-10	6.2771e-08	561	1419	6495	21676	ENSMUSG00000062867,ENSMUSG00000004872,ENSMUSG00000079277,ENSMUSG00000071359,ENSMUSG00000055737,ENSMUSG00000027803,ENSMUSG00000035455,ENSMUSG00000026632,ENSMUSG00000019820,ENSMUSG00000031930,ENSMUSG00000042396,ENSMUSG00000005682,ENSMUSG00000041431,ENSMUSG00000029254,ENSMUSG00000024430,ENSMUSG00000015217,ENSMUSG00000038608,ENSMUSG00000041147,ENSMUSG00000042520,ENSMUSG00000042073,ENSMUSG00000035585,…	Impdh2|Pax3|Hoxd3|Tbpl1|Ghr|Wwtr1|Fignl1|Tatdn3|Utrn|Wwp2|Rbm7|Pan2|Ccnb1|Stap1|Cabyr|Hmgb3|Dock10|Brca2|Ubap2l|Abhd14b|Tsen34|Tead1|Lgals12|Olfm2|Slc35c2|Snap23|Nfe2l3|Gtf3c1|Zfp260|Cryab|Pkn2|Grb2|Mospd1|Ebf2|2010111I01Rik|Thrb|Nbr1|1110032A03Rik|H3f3a|Ppm1a|Tet2|Gtf2i|Dnmt3b|Gon4l|Setd1b|Hmgn2|Smarca4|Vezt|Anapc5|BC004004|Ptpre|Men1|Itgb4|Larp4b|Tdg|Fgf18|Odf2|Glrx2|Supt7l|Tead2|Kyat1|Taf6|Kmt…
GO:0044428	nuclear part	cellular_component	1.9253e-10	9.541e-08	369	1419	3865	21676	ENSMUSG00000034255,ENSMUSG00000042308,ENSMUSG00000016308,ENSMUSG00000025758,ENSMUSG00000030796,ENSMUSG00000035696,ENSMUSG00000005413,ENSMUSG00000001280,ENSMUSG00000044533,ENSMUSG00000021392,ENSMUSG00000025261,ENSMUSG00000009470,ENSMUSG00000026019,ENSMUSG00000037754,ENSMUSG00000027593,ENSMUSG00000031875,ENSMUSG00000003308,ENSMUSG00000030087,ENSMUSG00000031310,ENSMUSG00000039648,ENSMUSG00000036980,…	Arhgap27|Setd1a|Ube2a|Plk4|Tead2|Rnf38|Hmox1|Sp1|Rps2|Nol8|Huwe1|Tnpo1|Wdr12|Ppp1r16b|Raly|Cmtm3|Keap1|Klf15|Zmym3|Kyat1|Taf6|Kmt5b|Cdk8|Sun1|Dvl2|Gtf2i|Sfmbt2|Dnmt3b|Kdm4a|Setd1b|Slc2a9|Men1|Tdg|Larp4b|Fgf18|Crcp|Glrx2|Supt7l|Ube2i|Smarca4|Vezt|Tacc2|BC004004|Anapc5|Zfp260|Pafah1b2|Grb2|Bdnf|Hdac7|Slc35c2|Olfm2|Wdr83|Snap23|Anks1|Capg|Rb1cc1|Ubtf|Gtf3c1|Trim45|Mapk3|Thrb|Nbr1|Alkbh6|Dcaf11|11100…
GO:0031981	nuclear lumen	cellular_component	1.6192e-09	7.091e-07	332	1419	3476	21676	ENSMUSG00000005481,ENSMUSG00000025437,ENSMUSG00000028886,ENSMUSG00000022568,ENSMUSG00000027455,ENSMUSG00000030243,ENSMUSG00000030016,ENSMUSG00000029836,ENSMUSG00000016253,ENSMUSG00000021111,ENSMUSG00000002108,ENSMUSG00000054640,ENSMUSG00000018474,ENSMUSG00000031601,ENSMUSG00000066800,ENSMUSG00000025509,ENSMUSG00000071652,ENSMUSG00000006673,ENSMUSG00000061143,ENSMUSG00000042323,ENSMUSG00000018654,…	Ddx39|Usp33|Eya3|Scrib|Nsfl1c|Recql|Zfp638|Cbx3|Nelfcd|Papola|Nr1h3|Slc8a1|Chd3|Cnot7|Rnasel|Pnpla2|Ints5|Qrich1|Maml3|Pbrm1|Ikzf1|Syncrip|Ager|Fip1l1|Sumo2|Xpot|Poli|Pds5b|Washc2|Rps10|Nav2|Pitx2|Synpo2l|Terf2|Rbl2|Hypk|Smarca2|Zmym6|Cdkn2d|Zmym5|Creb1|Cct4|Mndal|Sh3bgrl2|Ddx55|Zeb2|U2af1l4|Tia1|Dnmt3a|Mettl14|Srrt|Inca1|Kmt5c|Unc45a|Jade2|Erbin|Tsg101|Egr2|Zfp318|Gata4|Fam131b|Zbtb16|Nsmf|Crebb…
GO:0031252	cell leading edge	cellular_component	1.4915e-08	5.2992e-06	61	1419	342	21676	ENSMUSG00000024456,ENSMUSG00000040268,ENSMUSG00000021998,ENSMUSG00000028059,ENSMUSG00000026024,ENSMUSG00000030161,ENSMUSG00000025876,ENSMUSG00000026728,ENSMUSG00000031626,ENSMUSG00000022876,ENSMUSG00000020758,ENSMUSG00000030538,ENSMUSG00000001864,ENSMUSG00000027523,ENSMUSG00000030447,ENSMUSG00000058056,ENSMUSG00000029291,ENSMUSG00000026925,ENSMUSG00000020120,ENSMUSG00000033763,ENSMUSG00000063450,…	Diaph1|Plekha1|Lcp1|Arhgef2|Als2|Gabarapl1|Unc5a|Vim|Sorbs2|Samsn1|Itgb4|Cib1|Aif1l|Gnas|Cyfip1|Palld|Rufy3|Inpp5e|Plek|Mtss1l|Syne2|Ssh1|Macf1|Rasgrp2|Eps8l1|Phldb2|Flot2|Tln2|Ank1|Scrib|Ptk2b|Mpp2|Mtm1|Mapk8ip3|Rapgef3|Tsc1|Myh10|Parva|Amotl1|Sra1|Ppp1r9a|Mapt|Hax1|Myo6|Pdlim7|Coro1a|Sh2b1|Psd4|Bcas3|Ablim1|Ssx2ip|Eps8|Cobl|Arpc3|Scyl3|Abca7|Dnm2|Tpm1|Pkn2|Akt2|Nrg1|
GO:0070013	intracellular organelle lumen	cellular_component	1.6515e-08	5.759e-06	354	1419	3854	21676	ENSMUSG00000035649,ENSMUSG00000062991,ENSMUSG00000029101,ENSMUSG00000035378,ENSMUSG00000043372,ENSMUSG00000020897,ENSMUSG00000024436,ENSMUSG00000040782,ENSMUSG00000003549,ENSMUSG00000015749,ENSMUSG00000066306,ENSMUSG00000025423,ENSMUSG00000024807,ENSMUSG00000006050,ENSMUSG00000040785,ENSMUSG00000033526,ENSMUSG00000002205,ENSMUSG00000024742,ENSMUSG00000062270,ENSMUSG00000043131,ENSMUSG00000024949,…	Zcchc7|Nrg1|Rgs12|Shq1|Hexim2|Aurkb|Mrps18b|Rfwd2|Ercc1|Anp32e|Numa1|Pias2|Syvn1|Sra1|Ttc3|Ppip5k1|Vrk3|Fen1|Morf4l1|Mob1a|Sf1|Bahd1|Pold2|Aftph|Tardbp|Ilf3|Nfia|Gpr50|Cib1|Pcgf2|Parp3|Afdn|Prdx5|Kat7|Sept2|Chtf8|Rreb1|Riox2|Mxi1|Tbc1d14|Matr3|Adarb1|Med6|Nmnat1|Rpap2|Ing3|Ezh2|Pdlim1|Gmeb1|Foxred2|Prkd3|Gata2|Knop1|Arid5a|Nfib|Wdr37|Morc3|Nrf1|Terf1|Mbnl1|Ciz1|Stat1|Clspn|Rps6ka6|Aebp2|Med23|Slb…
MF (Molecular function)
GO:0005515	protein binding	molecular_function	3.0093e-12	2.3612e-09	687	1419	7879	21676	ENSMUSG00000028207,ENSMUSG00000055360,ENSMUSG00000058571,ENSMUSG00000018474,ENSMUSG00000031601,ENSMUSG00000028494,ENSMUSG00000041598,ENSMUSG00000005481,ENSMUSG00000007097,ENSMUSG00000040213,ENSMUSG00000006154,ENSMUSG00000028886,ENSMUSG00000079092,ENSMUSG00000007617,ENSMUSG00000022568,ENSMUSG00000047248,ENSMUSG00000026810,ENSMUSG00000041936,ENSMUSG00000051444,ENSMUSG00000029291,ENSMUSG00000000248,…	Asph|Prl2c5|Gpc6|Chd3|Cnot7|Plin2|Cdc42ep4|Ddx39|Atp1a2|Kyat3|Eps8l1|Eya3|Prl2c2|Homer1|Scrib|C2cd3|Dpm2|Agrn|Bbs12|Rufy3|Clec2g|Kcnj15|Ssh1|Fam212a|Pacs2|Prl|Katna1|Cav2|Rusc1|Terf2|Mtm1|Amotl1|Hypk|Pbrm1|Ikzf1|Stxbp3|Xpot|Stim2|Fbxo25|Id2|Zeb2|Sgsm1|Dnmt3a|Tia1|Unc45a|Stxbp2|Vps50|Sec23b|Glg1|Smarca2|Nup62|Sh2b3|Kif1a|Mafg|Cd36|Synpo|Sh3bgrl2|Hace1|Myo6|Gm20521|Kidins220|Sept4|Tnxb|Atl3|Phb|Fox…
GO:0005488	binding	molecular_function	6.2397e-12	4.7e-09	1030	1419	13185	21676	ENSMUSG00000040537,ENSMUSG00000028066,ENSMUSG00000032396,ENSMUSG00000026511,ENSMUSG00000021313,ENSMUSG00000029335,ENSMUSG00000060771,ENSMUSG00000061981,ENSMUSG00000037664,ENSMUSG00000028519,ENSMUSG00000022099,ENSMUSG00000070369,ENSMUSG00000029370,ENSMUSG00000020173,ENSMUSG00000059475,ENSMUSG00000038319,ENSMUSG00000029475,ENSMUSG00000059327,ENSMUSG00000015653,ENSMUSG00000028943,ENSMUSG00000071711,…	Adam22|Pmf1|Dis3l|Srp9|Ryr2|Bmp3|Tsga10|Flot2|Cdkn1c|Dab1|Dmtn|Itgad|Rassf6|Cobl|Zfp426|Kcnh2|Kdm2b|Eda|Steap2|Espn|Mpst|Pif1|Zfp715|Mapt|Atxn2l|Zfand1|Cfh|Kctd17|Mast2|Bnip3l|Ube2e3|Syne2|Zfp422|Clk2|Zfand6|Gm4631|Ank1|Slfn9|Arl6|Oplah|Rorc|Mrpl23|Ccrl2|Agfg1|Gfpt1|Tipin|Fam103a1|Ldha|Lrrfip1|Fbxw11|Phf21a|Aen|Brd2|Ddx6|Kif21a|Alx1|Wnk1|Kcnn1|Sncaip|Raet1e|Gria3|Pus1|Sema4c|Gm14434|Llgl2|Tpm2|Tr…
GO:0003676	nucleic acid binding	molecular_function	5.5875e-09	2.2873e-06	342	1419	3934	21676	ENSMUSG00000022779,ENSMUSG00000078812,ENSMUSG00000032637,ENSMUSG00000018411,ENSMUSG00000041064,ENSMUSG00000012640,ENSMUSG00000021245,ENSMUSG00000034801,ENSMUSG00000062115,ENSMUSG00000032479,ENSMUSG00000021963,ENSMUSG00000055762,ENSMUSG00000030400,ENSMUSG00000007880,ENSMUSG00000005774,ENSMUSG00000067367,ENSMUSG00000029475,ENSMUSG00000059475,ENSMUSG00000057101,ENSMUSG00000020515,ENSMUSG00000090112,…	Top3b|Eif5a|Atxn2l|Mapt|Pif1|Zfp715|Mlh3|Sos2|Rai1|Map4|Sap18|Eef1d|Ercc2|Arid1a|Rfx5|Lyar|Kdm2b|Zfp426|Zfp180|Cnot8|Shprh|Celf2|Skil|Zfp37|Rtn4|Zfp108|Cers2|Zbtb20|Scaper|Eif4e|Endov|Sirt1|Fdps|Nabp1|Zfp978|Zfp606|Eif4enif1|Cyfip1|Casz1|Hdac5|Rara|Dis3l|Srp9|Sp100|Mki67|Phc3|Pan3|Coro1a|Aldoa|Chd9|Nfatc2|Cbfb|Rad51b|Pus1|Zfp979|Npm1|Trmt10a|Pum2|Kpna2|Trub2|Foxp2|Uhrf1|Gm14434|Rfx7|Trp53|Alx1|Gt…
GO:1901363	heterocyclic compound binding	molecular_function	2.3717e-08	7.7001e-06	498	1419	5845	21676	ENSMUSG00000022538,ENSMUSG00000027797,ENSMUSG00000029647,ENSMUSG00000037652,ENSMUSG00000026222,ENSMUSG00000031004,ENSMUSG00000030707,ENSMUSG00000030695,ENSMUSG00000037321,ENSMUSG00000031885,ENSMUSG00000059060,ENSMUSG00000027544,ENSMUSG00000056608,ENSMUSG00000057113,ENSMUSG00000029507,ENSMUSG00000066000,ENSMUSG00000039585,ENSMUSG00000022469,ENSMUSG00000004127,ENSMUSG00000029563,ENSMUSG00000039826,…	Lsg1|Dclk1|Pan3|Phc3|Sp100|Mki67|Coro1a|Aldoa|Tap1|Cbfb|Rad51b|Nfatc2|Chd9|Npm1|Pus1|Zfp979|Myo9a|Rapgef3|Trmt10a|Foxp2|Trub2|Kpna2|Pum2|Gm14434|Uhrf1|Kif21a|Alx1|Trp53|Rfx7|Wnk1|Ddx6|Gtf2h4|Ddx50|Zfp281|Nudt21|Stau2|Ldha|Aen|Pck1|Phtf1|Lrrfip1|Polq|Rit1|Tipin|Zfp579|Fam103a1|Rnf10|Kif3a|Ak1|Tars2|Abcg1|Rorc|Pole|Zc3h18|Prkar2a|Hmgcr|Mrpl23|Gapdh|Lipe|Agfg1|Nek1|Ash2l|Exosc1|Aasdh|Gm4631|Pip4k2a|…
GO:0097159	organic cyclic compound binding	molecular_function	3.6237e-08	1.0662e-05	502	1419	5938	21676	ENSMUSG00000025665,ENSMUSG00000060314,ENSMUSG00000042489,ENSMUSG00000026104,ENSMUSG00000020827,ENSMUSG00000078864,ENSMUSG00000030232,ENSMUSG00000003500,ENSMUSG00000058440,ENSMUSG00000039456,ENSMUSG00000028069,ENSMUSG00000039205,ENSMUSG00000027763,ENSMUSG00000066798,ENSMUSG00000025925,ENSMUSG00000020280,ENSMUSG00000038145,ENSMUSG00000078779,ENSMUSG00000028180,ENSMUSG00000028708,ENSMUSG00000090919,…	Rps6ka6|Zfp941|Clspn|Stat1|Mink1|Gm14322|Aebp2|Impdh1|Nrf1|Morc3|Gpatch4|Ciz1|Mbnl1|Zbtb6|Terf1|Pus10|Snrk|Zfp59|Zranb2|Mknk1|Pabpc4l|Tlr7|Zmynd11|Kdm1b|Sntb2|Mef2c|Zfp644|Papd5|Polr3c|Rapgef2|Mitf|Gvin1|Irx3|Zscan21|Nadk2|Nr6a1|Kat6b|Slbp|Pak3|Zfx|Dync2h1|Zfp965|Nfe2l1|Nudt5|Spag1|Luc7l|Zc3h4|Acvr2b|Adarb1|Cdkl3|Matr3|Atp1a3|Cyp26b1|Mxi1|Cast|Zfp62|Nmnat1|Med6|Zfp512|Gata2|Pip5k1b|Knop1|Ptch1|Pr…
GO:0003723	RNA binding	molecular_function	5.2926e-06	0.00082368	150	1419	1580	21676	ENSMUSG00000018474,ENSMUSG00000031601,ENSMUSG00000004642,ENSMUSG00000041598,ENSMUSG00000066800,ENSMUSG00000005583,ENSMUSG00000036779,ENSMUSG00000029028,ENSMUSG00000024456,ENSMUSG00000090919,ENSMUSG00000028180,ENSMUSG00000044583,ENSMUSG00000041308,ENSMUSG00000039456,ENSMUSG00000027763,ENSMUSG00000059005,ENSMUSG00000005481,ENSMUSG00000020280,ENSMUSG00000028069,ENSMUSG00000040213,ENSMUSG00000016253,…	Chd3|Cnot7|Slbp|Cdc42ep4|Rnasel|Mef2c|Papd5|Lrrc47|Diaph1|Pabpc4l|Zranb2|Tlr7|Sntb2|Morc3|Mbnl1|Hnrnpa3|Ddx39|Pus10|Gpatch4|Kyat3|Nelfcd|Papola|Zfp638|Mrps23|Ezh2|Atp5c1|Eif2b4|Knop1|Arid5a|Srp19|Matr3|Cast|Fip1l1|Adarb1|Sumo2|Prr3|Syncrip|Csde1|Nudt5|Rpl41|Luc7l|Zc3h4|Xpot|Rps10|Tia1|Sidt2|Samsn1|Mtcl1|Sorbs2|Ddx55|U2af1l4|Eef2k|Nsun7|Mettl14|Srrt|Cct4|Sf1|Arhgef1|Tardbp|Paip1|Mndal|Ilf3|Fndc3b|…
GO:0008270	zinc ion binding	molecular_function	1.1617e-05	0.0016958	117	1419	1022	21676	ENSMUSG00000058145,ENSMUSG00000025486,ENSMUSG00000026000,ENSMUSG00000055850,ENSMUSG00000037992,ENSMUSG00000042408,ENSMUSG00000024294,ENSMUSG00000024949,ENSMUSG00000032850,ENSMUSG00000026987,ENSMUSG00000024457,ENSMUSG00000070323,ENSMUSG00000043872,ENSMUSG00000019820,ENSMUSG00000031938,ENSMUSG00000040123,ENSMUSG00000020387,ENSMUSG00000029110,ENSMUSG00000034007,ENSMUSG00000033060,ENSMUSG00000027429,…	Adamts17|Sirt3|Lancl1|Rnf181|Rara|Zmym6|Mib1|Sf1|Rnft2|Baz2b|Trim26|Mmp27|Zmym1|Utrn|4931406C07Rik|Zmym5|Jade2|Rnf4|Scaper|Lmo7|Sec23b|Zfp318|Rtn4ip1|Kat7|Shprh|Pex12|Zfp37|Pcgf2|Crebbp|Rfwd2|Kdm2b|Trim45|Unkl|Gatad2b|Rai1|Gata4|Zcchc7|Ttc3|Syvn1|2010111I01Rik|Dnpep|Trim13|Cryz|Pias2|Thrb|Zfand1|Nbr1|Rchy1|Tet2|L3mbtl2|Pdlim7|Dpf1|Trim34a|Man2b2|Agbl5|Rnf114|Rnf152|Car6|Rnf141|Trim2|Kdm4a|Pdlim5|…
GO:0008092	cytoskeletal protein binding	molecular_function	3.7803e-05	0.0043143	100	1419	823	21676	ENSMUSG00000024456,ENSMUSG00000031997,ENSMUSG00000041308,ENSMUSG00000036099,ENSMUSG00000024146,ENSMUSG00000057666,ENSMUSG00000069170,ENSMUSG00000035299,ENSMUSG00000017607,ENSMUSG00000069601,ENSMUSG00000054640,ENSMUSG00000009569,ENSMUSG00000018395,ENSMUSG00000058056,ENSMUSG00000029165,ENSMUSG00000037933,ENSMUSG00000040860,ENSMUSG00000003779,ENSMUSG00000033763,ENSMUSG00000063450,ENSMUSG00000027993,…	Diaph1|Trpc6|Sntb2|Vezt|Cript|Gapdh|Adgrv1|Mid1|Tns4|Ank3|Slc8a1|Mkl2|Kif3a|Palld|Agbl5|Bicd2|Crocc|Kif20a|Mtss1l|Syne2|Trim2|Ssh1|Pdlim5|Clasp1|Dixdc1|Nos3|Terf1|Eps8l1|Syt11|Ank1|Hsph1|Shroom3|Mapk8ip3|Cep57|Myo9a|Tpm2|Triobp|Ttll7|Pparg|Synpo2l|Katna1|Fmnl2|Neb|Rusc1|Ablim1|Coro1a|Aldoa|Eps8|Lasp1|Mapre2|Fbxo25|Kif21a|Cald1|Lmo7|Dmtn|Tnnt2|Ncald|Arhgef2|Gabarapl1|Lcp1|Mtcl1|Brca2|Dnm3|Epb41|Ai…
GO:0003677	DNA binding	molecular_function	8.1859e-05	0.007987	176	1419	2012	21676	ENSMUSG00000032187,ENSMUSG00000028150,ENSMUSG00000007080,ENSMUSG00000026159,ENSMUSG00000031575,ENSMUSG00000032397,ENSMUSG00000051550,ENSMUSG00000034674,ENSMUSG00000024947,ENSMUSG00000041740,ENSMUSG00000028952,ENSMUSG00000054199,ENSMUSG00000027478,ENSMUSG00000032481,ENSMUSG00000060261,ENSMUSG00000040712,ENSMUSG00000059878,ENSMUSG00000030629,ENSMUSG00000003038,ENSMUSG00000057113,ENSMUSG00000031310,…	Smarca4|Rorc|Pole|Agfg1|Ash2l|Tipin|Zfp579|Tdg|Men1|Rnf10|Zbtb48|Gon4l|Dnmt3b|Smarcc1|Gtf2i|Camta2|Zfp422|Zfand6|Hmgn2|Npm1|Zmym3|Klf15|Foxp2|Pparg|Taf6|Uhrf1|Huwe1|Phc3|Sp100|Mki67|Zfp58|Cbfb|Rad51b|Nfatc2|Chd9|Phtf1|Lrrfip1|Polq|Sp1|Alx1|Trp53|Rfx7|Gtf2h4|Phf21b|Tead2|Zfp281|Rnf4|Crebrf|Endov|Shprh|Skil|Hmgb3|Cers2|Tead1|Zfp37|Brca2|Zbtb20|Hoxd3|Tbpl1|Casz1|Pax3|Impdh2|Hdac5|Rara|Nabp1|Hist2h3c…
GO:0019899	enzyme binding	molecular_function	9.8069e-05	0.009327	176	1419	1747	21676	ENSMUSG00000047496,ENSMUSG00000060261,ENSMUSG00000040712,ENSMUSG00000027478,ENSMUSG00000027890,ENSMUSG00000006418,ENSMUSG00000037933,ENSMUSG00000003779,ENSMUSG00000028273,ENSMUSG00000033326,ENSMUSG00000021699,ENSMUSG00000025812,ENSMUSG00000068923,ENSMUSG00000031543,ENSMUSG00000020888,ENSMUSG00000059456,ENSMUSG00000049792,ENSMUSG00000032601,ENSMUSG00000021670,ENSMUSG00000032187,ENSMUSG00000015120,…	Rnf152|Gtf2i|Camta2|Dnmt3b|Gstm4|Rnf114|Bicd2|Kif20a|Pdlim5|Kdm4a|Pde4d|Pard3|Syt11|Ank1|Dvl2|Ptk2b|Bag5|Prkar2a|Hmgcr|Smarca4|Ube2i|Tspan33|Exoc5|Lipe|Anapc5|Gapdh|Tdg|Mid1|Kif3a|Odf2|Ppp1r12a|Rapgef6|Ldha|Herc2|Nudt21|Hmox1|Tmem127|Sp1|Furin|Ric1|Dmxl2|Usp19|Wnk1|Trp53|Ube2a|Sncaip|Trim12c|Pex5|Npm1|Triobp|Llgl2|Kpna2|Pparg|Rps2|Snx10|Tnpo1|Asb3|Aldoa|Cyfip1|Sirt3|Ube2k|Acvrl1|Pex26|Rara|Dis3l|…
GO:0030291	protein serine/threonine kinase inhibitor activity	molecular_function	0.00010126	0.0095821	9	1419	29	21676	ENSMUSG00000030538,ENSMUSG00000037664,ENSMUSG00000045962,ENSMUSG00000096472,ENSMUSG00000019876,ENSMUSG00000042106,ENSMUSG00000043372,ENSMUSG00000057054,ENSMUSG00000032601	Cib1|Cdkn1c|Wnk1|Cdkn2d|Pkib|Fam212a|Hexim2|Inca1|Prkar2a|
GO:0003779	actin binding	molecular_function	0.0002134	0.017625	53	1419	388	21676	ENSMUSG00000039376,ENSMUSG00000033577,ENSMUSG00000036053,ENSMUSG00000026950,ENSMUSG00000025085,ENSMUSG00000041263,ENSMUSG00000030707,ENSMUSG00000015804,ENSMUSG00000030761,ENSMUSG00000020900,ENSMUSG00000039585,ENSMUSG00000028464,ENSMUSG00000030770,ENSMUSG00000033088,ENSMUSG00000032827,ENSMUSG00000029761,ENSMUSG00000019978,ENSMUSG00000032366,ENSMUSG00000028943,ENSMUSG00000015766,ENSMUSG00000029465,…	Synpo2l|Myo6|Fmnl2|Neb|Ablim1|Rusc1|Coro1a|Med28|Myo7a|Myh10|Myo9a|Tpm2|Parva|Triobp|Ppp1r9a|Cald1|Epb41l2|Tpm1|Espn|Eps8|Arpc3|Cobl|Lasp1|Fbxo25|Capg|Tns4|Mkl2|Epb41|Aif1l|Dmtn|Diaph1|Trpc6|Tnnt2|Ncald|Lcp1|Sntb2|Eps8l1|Gas2l3|Utrn|Shroom3|Tln2|Add1|Cyfip1|Palld|Synpo|Crocc|Mtss1l|Syne2|Ssh1|Pdlim5|Nos3|Macf1|Dixdc1|
GO:0043167	ion binding	molecular_function	0.00029281	0.022506	506	1419	5849	21676	ENSMUSG00000038366,ENSMUSG00000005413,ENSMUSG00000040420,ENSMUSG00000001280,ENSMUSG00000029462,ENSMUSG00000021646,ENSMUSG00000006676,ENSMUSG00000057378,ENSMUSG00000027534,ENSMUSG00000000804,ENSMUSG00000016308,ENSMUSG00000025758,ENSMUSG00000029578,ENSMUSG00000103310,ENSMUSG00000079557,ENSMUSG00000016624,ENSMUSG00000035696,ENSMUSG00000032422,ENSMUSG00000057143,ENSMUSG00000030087,ENSMUSG00000031310,…	Lasp1|Hmox1|Cdh18|Sp1|Vps29|Mccc2|Usp19|Ryr3|Snx16|Usp32|Ube2a|Plk4|Wipi2|Pcdha12|March2|Phf21b|Rnf38|Snx14|Trim12c|Klf15|Zmym3|Kyat1|Rngtt|Cdk8|Pparg|Mcf2l|Eefsec|H2-Ke6|Ablim1|Zfp58|Rnf152|Calr3|Dnmt3b|Uba6|Gstm4|Kif20a|Zfp811|Pdlim5|Kdm4a|Car6|Map3k9|Pard3|Syt11|Rerg|Smarca4|Ube2i|Agbl2|Cct7|Gucy1a3|Tdg|Glrx2|Sucla2|Papss1|Foxp4|Hdac7|Scyl3|Ltbp4|Trim45|Cit|Slc19a1|Cryab|Sik3|Zfp260|Pex1|Pkn2|…
GO:0045296	cadherin binding	molecular_function	0.00032486	0.024667	39	1419	284	21676	ENSMUSG00000001036,ENSMUSG00000026305,ENSMUSG00000027810,ENSMUSG00000056737,ENSMUSG00000063229,ENSMUSG00000038366,ENSMUSG00000004591,ENSMUSG00000021585,ENSMUSG00000020149,ENSMUSG00000032097,ENSMUSG00000051223,ENSMUSG00000055762,ENSMUSG00000029761,ENSMUSG00000030770,ENSMUSG00000032637,ENSMUSG00000032294,ENSMUSG00000036371,ENSMUSG00000025558,ENSMUSG00000036053,ENSMUSG00000030695,ENSMUSG00000044533,…	Epn2|Lrrfip1|Eif2a|Capg|Ldha|Lasp1|Pkn2|Cast|Rab1a|Ddx6|Bzw1|Eef1d|Cald1|Parva|Atxn2l|Pkm|Serbp1|Dock9|Fmnl2|Aldoa|Rps2|Myo6|Stat1|Txndc9|Macf1|Add1|Gigyf2|Scrib|Ranbp1|Hist2h3c1|Eps8l1|Phldb2|Glod4|Unc45a|Sept2|Mkl2|Rtn4|Ank3|Afdn|
GO:0005085	guanyl-nucleotide exchange factor activity	molecular_function	0.00044307	0.031265	32	1419	204	21676	ENSMUSG00000042404,ENSMUSG00000038658,ENSMUSG00000052921,ENSMUSG00000034801,ENSMUSG00000025656,ENSMUSG00000022469,ENSMUSG00000025558,ENSMUSG00000026979,ENSMUSG00000039621,ENSMUSG00000029145,ENSMUSG00000020374,ENSMUSG00000031442,ENSMUSG00000030134,ENSMUSG00000061751,ENSMUSG00000040964,ENSMUSG00000032946,ENSMUSG00000032198,ENSMUSG00000040940,ENSMUSG00000006154,ENSMUSG00000036529,ENSMUSG00000038371,…	Dennd4b|Ric1|Arhgef15|Sos2|Arhgef9|Rapgef3|Dock9|Psd4|Prex1|Eif2b4|Rasgef1c|Mcf2l|Rasgef1a|Kalrn|Arhgef10l|Rasgrp2|Dock6|Arhgef1|Eps8l1|Sbf1|Sbf2|Eif2b2|Dock2|Ralgps1|Als2|Arhgef2|Iqsec2|Dock10|Madd|Rapgef2|Rapgef6|Arhgef25|
GO:0016881	acid-amino acid ligase activity	molecular_function	0.00044495	0.031265	48	1419	370	21676	ENSMUSG00000028636,ENSMUSG00000026792,ENSMUSG00000020738,ENSMUSG00000079557,ENSMUSG00000066036,ENSMUSG00000035696,ENSMUSG00000025597,ENSMUSG00000029804,ENSMUSG00000016308,ENSMUSG00000030451,ENSMUSG00000020271,ENSMUSG00000015127,ENSMUSG00000025423,ENSMUSG00000025261,ENSMUSG00000035235,ENSMUSG00000029397,ENSMUSG00000003308,ENSMUSG00000020305,ENSMUSG00000033949,ENSMUSG00000022750,ENSMUSG00000057143,…	Ppcs|Lrsam1|Sumo2|March2|Ubr4|Rnf38|Klhl4|Herc3|Ube2a|Herc2|Fbxw11|Unkl|Pias2|Huwe1|Trim13|Rchy1|Keap1|Asb3|Trim36|Klhl22|Trim12c|Skp1a|Ttc3|March1|Ttll7|Uhrf1|Mib1|Ube2e2|Wwp2|Rnf114|Fbxo9|Ube2e3|Rnf152|Rnf141|Rnf181|Hace1|Trim2|Ube2k|Shprh|Klhl29|Pex12|Ube2l6|Rnf10|Klhl18|Rnf4|Ube2i|Lmo7|Fbxo30|
GO:0046914	transition metal ion binding	molecular_function	0.00044792	0.031356	133	1419	1340	21676	ENSMUSG00000041740,ENSMUSG00000004947,ENSMUSG00000035299,ENSMUSG00000007080,ENSMUSG00000028150,ENSMUSG00000040812,ENSMUSG00000030629,ENSMUSG00000033326,ENSMUSG00000028273,ENSMUSG00000027993,ENSMUSG00000028978,ENSMUSG00000028972,ENSMUSG00000047496,ENSMUSG00000006418,ENSMUSG00000031026,ENSMUSG00000025085,ENSMUSG00000037652,ENSMUSG00000034928,ENSMUSG00000001228,ENSMUSG00000028393,ENSMUSG00000000440,…	Rnf10|Dtx2|Mid1|Pole|Rorc|Agbl2|Zfand6|Kdm4a|Pdlim5|Trim2|Nos3|Car6|Rnf152|Rnf114|Trim66|Ablim1|Phc3|Rnf44|Uhrf1|Alad|Pparg|March1|Trim12c|Zmym3|Dctd|Rnf38|Phf21b|Ubr4|March2|Trp53|Phf21a|Pck1|P3h1|Morc4|Herc2|Lasp1|Zfp37|Shprh|Acp5|Scaper|Lmo7|Rnf4|4931406C07Rik|Zmym1|Utrn|Trim26|Rnft2|Mib1|Rara|Rnf181|Sirt3|Dpf1|Trim34a|Nudt7|Tet2|Ppm1a|L3mbtl2|Rchy1|Alkbh6|Nbr1|Zfand1|Thrb|Trim13|Dnpep|2010111…
GO:0060589	nucleoside-triphosphatase regulator activity	molecular_function	0.00045597	0.031684	59	1419	449	21676	ENSMUSG00000026159,ENSMUSG00000028035,ENSMUSG00000041598,ENSMUSG00000004788,ENSMUSG00000020143,ENSMUSG00000038371,ENSMUSG00000036473,ENSMUSG00000028059,ENSMUSG00000030257,ENSMUSG00000026024,ENSMUSG00000038860,ENSMUSG00000041115,ENSMUSG00000037426,ENSMUSG00000038831,ENSMUSG00000062232,ENSMUSG00000019467,ENSMUSG00000037533,ENSMUSG00000038608,ENSMUSG00000063506,ENSMUSG00000040687,ENSMUSG00000042216,…	Agfg1|Dnajb4|Cdc42ep4|Eif2b2|Dock2|Sbf2|Tbc1d24|Arhgef2|Srgap3|Als2|Garnl3|Iqsec2|Depdc5|Ralgps1|Rapgef2|Arhgef25|Rapgef6|Dock10|Arhgap22|Madd|Sgsm1|Git1|Rasgef1a|Kalrn|Agrn|Arhgef10l|Hsph1|Eps8l1|Sbf1|Arhgef1|Dock6|Arhgap10|Ranbp1|Rasgrp2|Asap2|Arhgef9|Rgs8|Sos2|Llgl2|Myo9a|Rgs17|Rapgef3|Prex1|Psd4|Arhgap26|Arhgap19|Dock9|Mcf2l|Rasgef1c|Eif2b4|Rasa4|Ric1|Dennd4b|Arhgap33|Arhgef15|Sipa1l3|Arhgap2…
GO:0030507	spectrin binding	molecular_function	0.00049864	0.033891	9	1419	28	21676	ENSMUSG00000029106,ENSMUSG00000022099,ENSMUSG00000030761,ENSMUSG00000069601,ENSMUSG00000029064,ENSMUSG00000028906,ENSMUSG00000031543,ENSMUSG00000018395,ENSMUSG00000019978	Add1|Dmtn|Myo7a|Ank3|Gnb1|Epb41|Ank1|Kif3a|Epb41l2|
GO:0019787	small conjugating protein ligase activity	molecular_function	0.00050213	0.033891	46	1419	352	21676	ENSMUSG00000029110,ENSMUSG00000015120,ENSMUSG00000033060,ENSMUSG00000047648,ENSMUSG00000090112,ENSMUSG00000018733,ENSMUSG00000020627,ENSMUSG00000027078,ENSMUSG00000054792,ENSMUSG00000041740,ENSMUSG00000001366,ENSMUSG00000006418,ENSMUSG00000027011,ENSMUSG00000047496,ENSMUSG00000030788,ENSMUSG00000038822,ENSMUSG00000055850,ENSMUSG00000029203,ENSMUSG00000027993,ENSMUSG00000058317,ENSMUSG00000024294,…	Rnf4|Ube2i|Lmo7|Fbxo30|Shprh|Pex12|Klhl29|Ube2l6|Klhl18|Rnf10|Fbxo9|Rnf114|Ube2e3|Rnf152|Rnf141|Hace1|Rnf181|Ube2k|Trim2|Ube2e2|Mib1|Wwp2|Trim36|Klhl22|Trim12c|Skp1a|Ttc3|March1|Uhrf1|Pias2|Huwe1|Trim13|Rchy1|Keap1|Asb3|Herc2|Fbxw11|Unkl|Lrsam1|Sumo2|Ubr4|March2|Rnf38|Klhl4|Herc3|Ube2a|
